# Supplementary material for: Breadth of antibody activity elicited by an influenza B hemagglutinin vaccine is influenced by pre-existing immune responses to influenza B viruses
Source: J Virol. 2025 Jul 15;99(8):e00705-25. doi: 10.1128/jvi.00705-25 (PMC12363200; doi:10.1128/jvi.00705-25)
Supplement: File S1 — HAI data used to generate Fig. 2, Table 1, Table 2, and Fig. S4. [file jvi.00705-25-s0001.xlsx]

## Sheet: HAI
SUPPLEMENTAL FILE 1: HAI Raw Data
	B/SH/02 (B/YAM) pre-immune mice																	B/HK/01 (B/VIC) pre-immune mice																	B/SH/02 + B/HK/01 (YAM+VIC) pre-immune mice
	HAIs		SH/02-Yam		MA/12-Yam		PH/13-Yam		HK/01-Vic		BR/08-Vic		CO/17-Vic		WA/19-Vic			HAIs		SH/02-Yam		MA/12-Yam		PH/13-Yam		HK/01-Vic		BR/08-Vic		CO/17-Vic		WA/19-Vic			HAIs		SH/02-Yam		MA/12-Yam		PH/13-Yam		HK/01-Vic		BR/08-Vic		CO/17-Vic		WA/19-Vic
	Mouse	Vax	Pre-Vax	Post-Vax	Pre-Vax	Post-Vax	Pre-Vax	Post-Vax	Pre-Vax	Post-Vax	Pre-Vax	Post-Vax	Pre-Vax	Post-Vax	Pre-Vax	Post-Vax		Mouse	Vax	Pre-Vax	Post-Vax	Pre-Vax	Post-Vax	Pre-Vax	Post-Vax	Pre-Vax	Post-Vax	Pre-Vax	Post-Vax	Pre-Vax	Post-Vax	Pre-Vax	Post-Vax		Mouse	Vax	Pre-Vax	Post-Vax	Pre-Vax	Post-Vax	Pre-Vax	Post-Vax	Pre-Vax	Post-Vax	Pre-Vax	Post-Vax	Pre-Vax	Post-Vax	Pre-Vax
	Y-20	PH/13	640	5120	320	2560	80	1280	5	5	5	5	5	5	5	5		V-20	PH/13	5	80	5	160	5	320	40	80	10	20	20	20	5	20		10	BC2	320	320	160	160	80	80	320	2560	40	1280	80	1280	80
	Y-21	PH/13	160	2560	160	1280	20	640	5	5	5	10	5	5	5	5		V-21	PH/13	5	640	5	160	5	2560	10	40	5	20	5	10	5	5		11	BC2	640	640	640	320	80	160	80	2560	20	160	80	160	40
	Y-22	PH/13	160	2560	160	2560	40	1280	5	5	5	5	5	5	5	5		V-22	PH/13	5	640	5	320	5	1280	20	160	5	80	5	80	5	80		12	BC2	160	640	160	320	80	160	160	2560	40	1280	160	2560	80
	Y-23	PH/13	640	2560	320	2560	80	1280	5	5	5	5	5	5	5	5		V-23	PH/13	10	640	10	5120	5	5120	160	1280	20	2560	40	2560	5	640		13	BC2	320	640	320	320	80	160	40	640	10	1280	10	80	40
	Y-24	PH/13	640	2560	320	2560	80	1280	5	10	5	10	5	5	5	5		V-24	PH/13	5	1280	5	640	5	2560	320	320	20	80	5	80	5	40		14	BC2	80	40	80	40	20	20	80	640	5	80	10	40	10
	Y-25	PH/13	320	2560	320	2560	80	1280	5	10	5	10	5	5	5	5		V-25	PH/13	5	640	5	320	5	1280	20	20	5	10	10	10	5	10		20	BC2	320	1280	320	640	80	320	40	640	10	640	40	640	80
	Y-30	PH/13	160	2560	160	1280	10	320	5	5	5	5	5	5	5	5		V-30	PH/13	5	160	5	160	5	640	80	640	10	320	10	320	5	40		21	BC2	640	640	640	320	320	160	160	2560	5	40	10	40	20
	Y-31	PH/13	640	2560	320	2560	80	1280	5	5	5	5	5	5	5	5		V-31	PH/13	5	1280	5	320	5	2560	40	640	5	640	5	640	5	640		22	BC2	1280	2560	1280	640	320	320	320	1280	80	640	160	640	160
	Y-32	PH/13	640	2560	320	2560	80	640	5	20	5	20	5	10	5	5		V-32	PH/13	5	640	5	160	5	320	20	80	5	40	5	80	5	40		23	BC2	160	320	80	320	20	160	80	640	20	320	40	320	20
	Y-33	PH/13	320	2560	320	1280	40	1280	5	5	5	5	5	5	5	5		V-33	PH/13	5	1280	5	640	5	1280	40	640	20	640	20	640	5	1280		24	BC2	320	1280	320	640	80	320	80	2560	20	640	40	640	40
	Y-34	PH/13	320	2560	160	1280	80	640	5	5	5	5	5	5	5	5		V-34	PH/13	5	640	5	160	5	5120	20	80	5	20	10	40	5	20		30	BC2	640	640	640	320	160	160	80	320	20	160	40	160	40
	Y-35	PH/13	640	5120	1280	5120	160	2560	5	20	5	20	5	40	5	20		V-35	PH/13	5	160	5	160	5	1280	40	320	5	80	10	320	5	160		31	BC2	160	640	160	320	40	160	160	1280	40	640	160	320	80
	Y-40	PH/13	320	5120	320	2560	160	1280	5	10	10	40	5	5	5	5		V-40	PH/13	5	2560	5	640	5	640	10	640	5	640	5	1280	5	640		32	BC2	320	640	320	640	40	320	40	320	5	160	20	80	10
	Y-41	PH/13	160	2560	160	1280	40	1280	5	5	5	5	5	5	5	5		V-41	PH/13	5	1280	5	320	5	640	20	80	5	5	10	10	5	5		33	BC2	320	640	320	320	160	160	80	160	5	80	20	80	20
	Y-42	PH/13	160	2560	160	2560	40	640	5	5	5	5	5	5	5	5		V-42	PH/13	5	2560	5	1280	5	2560	160	320	10	80	20	80	5	80		62	PH/13	160	2560	160	5120	80	2560	80	80	20	80	80	80	40
	Y-43	PH/13	320	2560	160	2560	80	1280	5	5	5	5	5	5	5	5		V-43	PH/13	5	5120	5	2560	5	2560	20	1280	10	1280	20	2560	10	1280		63	PH/13	320	2560	320	640	40	320	80	160	20	5	20	20	40
	Y-44	PH/13	320	2560	320	2560	80	1280	5	5	5	5	5	5	5	5		V-44	PH/13	5	1280	5	640	5	1280	40	40	20	40	20	40	10	20		64	PH/13	320	1280	320	2560	40	320	80	80	10	5	40	20	20
	Y-45	PH/13	160	640	80	640	10	160	5	5	5	5	5	5	5	5		V-45	PH/13	5	1280	5	640	5	1280	80	160	10	80	10	80	5	20		100	PH/13	640	1280	320	1280	20	640	320	640	80	80	160	80	80
	Y-50	PH/13	640	10240	320	5120	80	5120	5	5	5	5	5	5	5	5		V-50	PH/13	5	1280	5	640	5	1280	80	320	40	160	40	160	10	160		101	PH/13	320	640	320	640	80	320	160	160	20	20	40	40	80
	Y-51	PH/13	640	5120	320	2560	160	1280	5	5	5	10	5	5	5	5		V-51	PH/13	5	1280	5	640	5	1280	40	80	5	10	5	10	5	5		102	PH/13	320	640	320	640	40	320	160	320	40	40	80	40	80
	Y-52	PH/13	320	5120	160	2560	40	1280	5	5	5	5	5	5	5	5		V-52	PH/13	5	40	5	40	5	640	20	40	5	5	10	5	5	5		103	PH/13	320	1280	320	1280	80	320	160	320	20	160	80	160	80
	Y-53	PH/13	160	5120	160	2560	40	1280	5	5	5	10	5	5	5	5		V-53	PH/13	5	640	5	640	5	1280	20	80	5	10	5	5	5	5		104	PH/13	320	2560	320	2560	40	1280	80	80	20	20	40	40	40
	Y-54	PH/13	320	5120	320	2560	160	1280	5	5	5	5	5	5	5	5		V-54	PH/13	5	640	5	640	5	1280	160	320	20	80	5	10	5	5		110	PH/13	160	640	160	640	40	320	80	160	40	160	80	160	40
	Y-55	PH/13	320	5120	320	2560	80	2560	5	10	5	10	5	5	5	5		V-55	PH/13	5	1280	5	640	5	1280	40	160	5	40	10	20	5	5		111	PH/13	160	1280	160	1280	80	640	80	320	5	160	80	320	40
	Y-60	PH/13	320	2560	160	2560	40	640	5	5	5	5	5	5	5	5		V-60	PH/13	5	1280	5	640	5	1280	80	160	10	80	20	80	10	80		112	PH/13	320	1280	320	1280	160	640	160	320	5	80	80	160	80
	Y-61	PH/13	320	2560	160	1280	40	640	5	5	5	5	5	5	5	5		V-61	PH/13	5	1280	5	320	5	640	20	80	5	5	5	5	5	5		113	PH/13	320	1280	640	1280	40	640	160	320	40	40	80	40	40
	Y-62	PH/13	640	5120	320	2560	160	1280	5	5	5	5	5	5	5	5		V-62	PH/13	5	1280	5	640	5	1280	80	160	5	20	5	20	5	5		114	PH/13	320	1280	640	640	160	320	80	80	40	20	160	40	80
	Y-63	PH/13	320	10240	320	5120	80	2560	5	5	5	5	5	5	5	5		V-63	PH/13	10	640	10	2560	5	2560	80	1280	40	1280	40	1280	10	1280		120	PH/13	640	2560	640	5120	320	1280	160	160	20	5	80	40	80
	Y-65	PH/13	320	2560	320	2560	80	1280	5	5	5	5	5	5	5	5		V-64	PH/13	5	2560	5	1280	5	1280	40	80	5	10	5	20	5	20		121	CO/17	640	1280	1280	640	640	320	80	640	10	320	40	640	20
	Y-70	CO/17	160	320	160	320	40	40	5	40	5	20	5	40	5	5		V-70	CO/17	10	320	10	160	5	80	40	1280	20	640	20	1280	10	640		122	CO/17	160	80	80	80	40	40	40	2560	5	1280	40	1280	40
	Y-71	CO/17	320	320	320	320	80	40	5	20	5	10	5	10	5	5		V-71	CO/17	5	320	5	320	5	80	320	1280	40	1280	20	1280	5	1280		123	CO/17	320	1280	160	640	80	320	80	320	40	320	80	640	20
	Y-72	CO/17	320	160	320	80	160	40	5	10	5	10	5	10	5	5		V-72	CO/17	5	40	5	40	5	10	80	640	10	320	5	320	5	1280		124	CO/17	160	640	160	320	80	160	80	640	40	1280	80	1280	80
	Y-73	CO/17	160	320	160	320	40	80	5	10	5	10	5	20	5	5		V-73	CO/17	5	5	5	5	5	5	20	1280	5	1280	5	1280	5	2560		130	CO/17	160	320	160	160	40	40	160	160	20	80	40	160	40
	Y-74	CO/17	320	320	160	320	40	80	5	20	5	10	5	20	5	5		V-74	CO/17	5	5	5	5	5	5	20	640	10	640	10	320	5	640		131	CO/17	160	640	160	640	40	320	80	640	10	640	80	640	40
	Y-75	CO/17	160	320	160	160	80	40	5	10	5	10	5	20	5	5		V-75	CO/17	5	5	5	5	5	5	80	80	5	40	5	40	5	40		132	CO/17	160	160	160	160	40	80	80	640	5	640	20	640	20
	Y-80	CO/17	640	640	320	640	160	80	5	640	5	1280	5	1280	5	1280		V-80	CO/17	5	5	5	5	5	5	40	640	10	640	5	640	5	640		133	CO/17	320	320	320	320	160	80	320	320	40	40	40	40	40
	Y-81	CO/17	640	1280	320	640	160	320	5	80	5	40	5	80	5	80		V-81	CO/17	5	5	5	5	5	5	40	5120	20	5120	20	5120	5	320		134	CO/17	320	640	320	320	40	160	160	1280	20	640	40	640	40
	Y-82	CO/17	320	640	320	320	160	160	5	80	5	40	5	40	5	10		V-82	CO/17	5	5	5	5	5	5	80	320	5	320	5	320	5	320		140	CO/17	640	640	320	320	80	160	80	1280	20	640	40	640	80
	Y-83	CO/17	320	320	320	160	40	40	5	40	5	40	5	40	5	10		V-83	CO/17	5	10	5	5	5	5	320	5120	160	5120	160	5120	40	5120		141	CO/17	640	640	640	320	160	80	160	640	40	320	160	640	80
	Y-84	CO/17	640	320	320	160	80	80	5	5	5	5	5	10	5	5		V-84	CO/17	5	40	5	40	5	10	40	320	10	320	10	320	5	160		142	CO/17	160	320	160	160	80	160	80	640	5	320	80	640	40
	Y-85	CO/17	640	320	320	160	40	20	5	5	5	5	5	10	5	5		V-85	CO/17	5	5	5	5	5	5	160	640	20	320	20	320	5	640		143	CO/17	320	320	320	320	80	160	80	160	20	80	40	160	80
	Y-90	CO/17	320	320	160	320	10	40	5	10	5	10	5	10	5	5		V-90	CO/17	5	20	5	5	5	5	40	320	5	320	5	160	5	160		144	CO/17	160	320	160	160	80	80	80	1280	5	640	80	1280	40
	Y-91	CO/17	320	160	160	160	20	10	5	20	5	20	5	40	5	5		V-91	CO/17	5	5	5	5	5	5	80	2560	5	2560	5	2560	5	640		150	Mock	640	1280	640	640	160	160	160	160	40	40	80	80	80
	Y-92	CO/17	160	160	80	160	10	40	5	10	5	10	5	10	5	5		V-92	CO/17	5	5	5	5	5	10	160	1280	20	640	20	1280	5	640		151	Mock	320	320	320	160	80	40	160	160	10	5	10	20	10
	Y-93	CO/17	160	160	160	80	20	20	5	10	5	5	5	10	5	5		V-93	CO/17	5	10	5	5	5	5	5	640	5	640	5	640	5	640		152	Mock	320	640	320	320	160	80	80	160	5	5	10	10	10
	Y-94	CO/17	320	640	320	320	80	160	5	640	5	320	5	640	5	320		V-94	CO/17	5	5	5	5	5	5	80	640	5	320	10	640	5	640		153	Mock	160	160	160	160	10	20	160	320	5	5	40	80	40
	Y-95	CO/17	320	640	320	320	80	160	5	40	5	80	5	80	5	20		V-95	CO/17	5	5	5	5	5	5	160	320	10	160	20	160	5	160		154	Mock	320	320	320	160	80	80	160	160	80	80	20	20	10
	Y-100	CO/17	640	1280	640	1280	80	320	5	20	5	10	5	20	5	5		V-100	CO/17	5	5	5	5	5	5	40	320	10	640	10	640	5	320		160	Mock	320	640	320	320	20	40	40	40	5	5	10	20	160
	Y-101	CO/17	320	320	320	320	40	80	5	10	5	10	5	40	5	5		V-101	CO/17	5	10	5	5	5	5	40	320	20	160	5	80	5	80		161	Mock	320	320	320	320	80	80	80	80	10	5	20	40	20
	Y-102	CO/17	320	640	320	320	80	160	5	40	5	40	5	80	5	5		V-102	CO/17	5	5	5	5	5	5	40	1280	20	1280	10	1280	5	640		162	Mock	160	160	160	160	80	80	160	160	40	40	80	40	80
	Y-103	CO/17	640	640	320	640	160	320	5	10	5	10	5	10	5	5		V-103	CO/17	5	10	5	5	5	5	80	2560	40	2560	10	1280	5	640		163	Mock	320	640	320	320	80	160	80	80	10	20	40	80	40
	Y-104	CO/17	320	1280	320	320	80	80	5	10	5	10	5	20	5	5		V-104	CO/17	5	80	5	80	5	10	160	1280	40	640	80	640	10	1280		164	Mock	160	320	160	160	40	80	160	80	20	20	80	40	80
	Y-105	CO/17	320	640	160	320	40	80	5	10	5	10	5	80	5	5		V-105	CO/17	5	20	5	20	5	5	20	320	5	320	10	320	5	160		170	Mock	320	320	160	320	40	80	80	80	5	5	20	40	40
	Y-110	CO/17	640	640	320	320	80	80	5	20	5	10	5	40	5	5		V-110	CO/17	5	5	5	5	5	5	20	1280	5	640	20	1280	5	1280		171	Mock	640	1280	640	640	320	320	80	80	80	40	80	40	160
	Y-111	CO/17	640	640	320	320	80	80	5	10	5	10	5	40	5	5		V-111	CO/17	5	5	5	5	5	5	20	320	5	320	10	320	5	160		172	Mock	640	640	640	640	160	160	160	320	5	20	10	20	10
	Y-112	CO/17	640	640	320	640	80	160	5	320	5	320	5	320	5	160		V-112	CO/17	5	5	5	5	5	5	20	320	5	160	5	160	5	160		173	Mock	320	320	320	320	80	80	80	160	5	5	20	20	20
	Y-113	CO/17	320	640	160	320	40	80	5	5	5	10	5	20	5	5		V-113	CO/17	5	5	5	5	5	5	160	320	10	80	5	80	5	80
	Y-114	CO/17	160	320	160	320	20	80	5	5	5	10	5	20	5	5		V-114	CO/17	5	5	5	5	5	5	80	1280	20	1280	40	1280	5	80
	Y-120	BC2	640	1280	640	640	160	160	5	20	5	10	5	20	5	5		V-120	BC2	5	160	5	160	5	5	160	2560	20	2560	80	2560	40	5120
	Y-121	BC2	640	2560	320	1280	160	640	5	5	5	5	5	10	5	5		V-121	BC2	5	5	5	5	5	5	10	640	5	320	10	640	5	640
	Y-122	BC2	160	2560	80	2560	20	160	5	160	5	320	5	80	5	5		V-122	BC2	5	5	5	5	5	5	10	1280	10	1280	10	1280	5	640
	Y-123	BC2	320	640	160	320	40	40	5	160	5	5	5	10	5	5		V-123	BC2	5	5	5	5	5	5	20	160	10	40	10	80	5	80
	Y-124	BC2	640	1280	320	640	80	80	5	20	5	10	5	20	5	5		V-124	BC2	5	5	5	5	5	5	80	5120	10	1280	20	320	10	160
	Y-125	BC2	640	1280	640	640	160	80	5	20	5	5	5	10	5	5		V-125	BC2	5	5	5	5	5	5	40	2560	10	1280	20	1280	10	640
	Y-130	BC2	320	1280	320	640	80	80	5	10	5	5	5	10	5	5		V-130	BC2	5	5	5	5	5	5	10	1280	5	1280	5	2560	5	1280
	Y-131	BC2	640	1280	640	640	160	80	5	320	5	320	5	20	5	5		V-131	BC2	5	5	5	5	5	5	20	320	5	40	5	80	5	5
	Y-132	BC2	640	2560	640	1280	640	160	5	5	5	5	5	5	5	5		V-132	BC2	5	80	5	80	5	20	40	1280	5	1280	10	320	5	320
	Y-133	BC2	160	1280	80	320	40	80	5	20	5	10	5	10	5	5		V-133	BC2	5	80	5	160	5	80	40	1280	10	640	10	640	5	640
	Y-134	BC2	640	640	320	640	40	80	5	40	5	20	5	10	5	5		V-134	BC2	5	5	5	5	5	5	160	2560	40	640	10	320	5	320
	Y-135	BC2	320	2560	320	1280	80	160	5	20	5	20	5	20	5	5		V-135	BC2	5	10	5	5	5	5	160	2560	20	640	10	640	5	640
	Y-140	BC2	320	5120	160	2560	80	320	5	5	5	5	5	5	5	5		V-140	BC2	5	5	5	5	5	5	10	320	5	160	10	320	5	320
	Y-141	BC2	320	2560	320	2560	40	160	5	40	5	80	5	10	5	5		V-141	BC2	5	10	5	5	5	5	80	640	5	160	5	320	5	80
	Y-142	BC2	320	320	160	160	20	40	5	80	5	10	5	5	5	5		V-142	BC2	5	20	5	10	5	10	20	160	5	80	5	80	5	80
	Y-143	BC2	320	640	320	640	40	80	5	20	5	20	5	10	5	5		V-143	BC2	5	10	5	5	5	5	40	640	5	40	5	80	5	40
	Y-144	BC2	640	640	640	640	160	80	5	640	5	40	5	5	5	5		V-144	BC2	5	40	5	40	5	5	40	640	20	1280	40	2560	10	640
	Y-145	BC2	320	1280	160	640	40	80	5	5	5	10	5	5	5	5		V-145	BC2	5	5	5	5	5	5	160	2560	10	640	10	640	10	1280
	Y-150	BC2	640	1280	320	640	20	320	5	160	5	40	5	40	5	40		V-150	BC2	5	5	5	5	5	5	40	2560	20	1280	40	1280	10	1280
	Y-151	BC2	160	1280	80	640	20	640	5	20	5	10	5	10	5	5		V-151	BC2	5	5	5	5	5	5	10	640	5	80	10	40	5	20
	Y-152	BC2	160	640	160	320	20	160	5	160	5	80	5	160	5	40		V-152	BC2	5	5	5	5	5	5	10	2560	5	320	5	320	5	20
	Y-153	BC2	640	1280	320	640	40	320	5	40	5	40	5	40	5	40		V-153	BC2	5	5	5	5	5	5	80	640	5	160	5	80	5	20
	Y-154	BC2	320	640	320	640	20	320	5	40	5	10	5	10	5	5		V-154	BC2	5	5	5	5	5	5	5	5	5	5	5	5	5	5
	Y-155	BC2	640	640	320	320	80	160	5	160	5	320	5	10	5	5		V-155	BC2	5	5	5	5	5	5	40	5120	5	640	10	320	5	160
	Y-160	BC2	320	320	160	160	20	20	5	40	5	10	5	10	5	5		V-160	BC2	5	5	5	5	5	5	20	640	5	80	5	80	5	10
	Y-161	BC2	320	2560	320	1280	80	640	5	40	5	20	5	20	5	5		V-161	BC2	5	5	5	5	5	5	20	1280	5	160	5	320	5	160
	Y-162	BC2	320	1280	160	640	20	320	5	20	5	40	5	5	5	5		V-162	BC2	5	5	5	5	5	5	80	1280	5	640	20	640	5	320
	Y-163	BC2	160	640	160	320	40	160	5	160	5	160	5	160	5	80		V-163	BC2	5	5	5	5	5	5	40	320	10	320	10	320	5	320
	Y-164	BC2	640	640	320	320	80	160	5	160	5	320	5	320	5	160		V-165	BC2	5	40	5	5	5	20	80	1280	20	640	40	1280	5	1280
	Y-170	Mock	320	320	320	320	40	40	5	5	5	5	5	5	5	5		V-170	Mock	5	5	5	5	5	5	20	40	5	20	5	20	5	20
	Y-171	Mock	640	640	640	640	160	320	5	5	5	5	5	5	5	5		V-171	Mock	5	5	5	5	5	5	20	20	5	5	20	5	5	5
	Y-172	Mock	160	160	80	80	20	40	5	5	5	5	5	5	5	5		V-172	Mock	5	5	5	5	5	5	80	80	20	20	5	20	5	5
	Y-173	Mock	320	320	640	320	80	160	5	5	5	5	5	5	5	5		V-173	Mock	5	5	5	5	5	5	5	5	5	5	10	5	5	5
	Y-174	Mock	160	160	160	80	10	10	5	5	5	5	5	5	5	5		V-174	Mock	5	5	5	5	5	5	20	20	10	10	5	10	5	5
	Y-175	Mock	320	640	320	320	80	160	5	5	10	20	5	5	5	5		V-175	Mock	5	5	5	5	5	5	20	40	5	5	5	5	5	5
	Y-180	Mock	640	640	640	640	80	160	10	5	10	5	20	5	5	5		V-180	Mock	5	5	5	5	5	5	40	80	5	10	5	10	5	5
	Y-181	Mock	640	640	640	640	20	40	5	5	5	5	5	5	5	5		V-181	Mock	5	5	5	5	5	5	80	160	5	10	5	10	5	5
	Y-182	Mock	320	640	640	320	160	160	5	5	5	5	5	5	5	5		V-182	Mock	5	5	5	5	5	5	80	80	10	5	5	5	5	5
	Y-183	Mock	320	640	320	320	160	160	5	5	5	5	5	5	5	5		V-183	Mock	5	5	5	5	5	5	160	160	5	5	5	5	5	5
	Y-184	Mock	320	1280	320	640	80	320	5	5	5	5	5	5	5	5		V-184	Mock	5	5	5	5	5	5	20	40	5	5	5	5	5	5
	Y-185	Mock	320	640	320	320	80	160	5	5	5	5	5	5	5	5		V-185	Mock	5	5	5	5	5	5	40	80	5	5	5	20	5	10
	Y-190	Mock	160	160	80	80	40	80	5	5	5	5	5	5	5	5		V-190	Mock	5	5	5	5	5	5	5	5	5	5	5	5	5	5
	Y-191	Mock	320	1280	160	320	80	80	5	5	5	5	5	5	5	5		V-191	Mock	5	5	5	5	5	5	20	40	10	10	10	10	5	5
	Y-192	Mock	320	1280	320	640	80	160	5	5	5	5	5	5	5	5		V-192	Mock	20	40	10	40	5	20	80	160	40	160	40	160	5	5
	Y-193	Mock	320	320	160	160	20	80	5	5	5	5	5	5	5	5		V-193	Mock	5	5	5	5	5	5	20	10	5	5	5	5	5	5
	Y-194	Mock	160	160	80	80	10	20	5	5	5	5	5	5	5	5		V-194	Mock	5	5	5	5	5	5	20	80	5	20	5	20	5	5
	Y-195	Mock	80	160	80	80	5	5	5	5	5	5	5	5	5	5		V-195	Mock	5	5	5	5	5	5	80	40	10	10	5	5	5	5
	Y-200	Mock	320	320	160	160	20	40	5	5	5	5	5	5	5	5		V-200	Mock	5	5	5	5	5	5	40	40	5	5	5	5	5	5
	Y-201	Mock	640	1280	320	320	80	160	5	5	5	5	5	5	5	5		V-201	Mock	5	5	5	5	5	5	160	80	5	5	5	5	5	5
	Y-202	Mock	640	640	320	320	80	80	5	5	5	5	5	5	5	5		V-202	Mock	5	5	5	5	5	5	80	80	5	5	5	5	5	5
	Y-203	Mock	160	320	80	160	40	80	5	5	5	5	5	5	5	5		V-203	Mock	5	5	5	5	5	5	80	160	40	160	80	160	10	80
	Y-204	Mock	320	1280	320	640	40	320	5	5	5	5	5	5	5	5		V-204	Mock	5	5	5	5	5	5	40	40	10	20	20	20	5	5
	Y-205	Mock	320	320	320	160	80	80	5	5	5	5	5	5	5	5		V-205	Mock	5	5	5	5	5	5	10	20	5	5	5	5	5	5
	Y-210	Mock	160	320	80	160	20	40	5	5	5	5	5	5	5	5		V-210	Mock	5	5	5	5	5	5	10	20	5	5	5	10	5	5
	Y-211	Mock	160	320	80	160	20	80	5	5	5	5	5	5	5	5		V-211	Mock	5	5	5	5	5	5	20	40	5	5	10	20	5	5
	Y-212	Mock	320	640	160	320	10	160	5	5	5	5	5	5	5	5		V-213	Mock	5	5	5	5	5	5	160	320	5	40	10	20	5	5
	Y-213	Mock	160	640	160	320	20	80	5	5	5	5	5	5	5	5		V-214	Mock	10	5	10	5	10	5	20	40	20	40	20	40	5	5
	Y-214	Mock	160	640	160	160	10	80	5	5	5	5	5	5	5	5
[truncated: 17 more columns]
