# Supplementary material for: Breadth of antibody activity elicited by an influenza B hemagglutinin vaccine is influenced by pre-existing immune responses to influenza B viruses
Source: J Virol. 2025 Jul 15;99(8):e00705-25. doi: 10.1128/jvi.00705-25 (PMC12363200; doi:10.1128/jvi.00705-25)
Supplement: File S2 — ELISA data used to generate Fig. S1. [file jvi.00705-25-s0002.xlsx]

## Sheet: AUC Results
SUPPLEMENTAL FILE 2: ELISA Raw Data
Note: The various Excel sheets shows the raw data OD values for each serum dilution. This AUC Results sheet shows the AUC Total Area & Std. Error copied from Prism after plotting OD values vs serum dilution of each replicate. These values are in turn plotted in Prism as bar graphs to create Supplemental Figure 1.
anti-HA specific IgG
Coating Protein	Prism Stats	Y>PH13	Y>CO17	Y>BC2	Y>Mock	V>PH13	V>CO17	V>BC2	V>Mock	Y+V>PH13	Y+V>CO17	Y+V>BC2	Y+V>Mock	Naive>PH13	Naive>CO17	Naive>BC2
B/HK/01	Total Area	8.08	8.38	9.03	1.23	10.2	10.2	11.3	2.27	9.19	10.4	10	4.68	6.76	6.18	6.28
	Std. Error	0.0397	0.0357	0.0497	0.0111	0.0431	0.0445	0.0749	0.0503	0.018	0.0225	0.0288	0.0171	0.0345	0.0223	0.0298
B/SH/02	Total Area	14.1	12.2	13.5	5.67	12.9	10.8	11.2	1.76	12.5	11.1	10.5	5.75	9.98	7.66	8.94
	Std. Error	0.12	0.113	0.111	0.0706	0.102	0.0958	0.0869	0.00831	0.0807	0.0683	0.12	0.0756	0.099	0.0562	0.0272
B/CO/17	Total Area	9.3	10.9	10.2	1.5	10.6	11.3	10.7	1.35	8.74	10.1	8.5	2.65	7.48	8.78	7.49
	Std. Error	0.0645	0.134	0.162	0.0155	0.142	0.224	0.173	0.0204	0.0252	0.0275	0.0342	0.0439	0.0522	0.047	0.0625
B/PH/13	Total Area	10.6	9.94	10.7	1.62	11.1	8.9	9.5	0.705	10.6	9.43	8.61	2.04	9.92	7.09	8.18
	Std. Error	0.0506	0.0971	0.0878	0.0183	0.13	0.0959	0.101	0.00469	0.0571	0.0676	0.0793	0.00534	0.0866	0.0721	0.0816
anti-HA specific IgA
Coating Protein	Prism Stats	Y>PH13	Y>CO17	Y>BC2	Y>Mock	V>PH13	V>CO17	V>BC2	V>Mock	Y+V>PH13	Y+V>CO17	Y+V>BC2	Y+V>Mock	Naive>PH13	Naive>CO17	Naive>BC2
B/HK/01	Total Area	0.193	0.257	0.145	0.11	0.203	0.262	0.199	0.255	0.244	0.152	0.138	0.272	0.00825	0.00375	0.0065
	Std. Error	0.00708	0.00591	0.00613	0.00461	0.00774	0.0079	0.00724	0.005	0.00586	0.00242	0.0031	0.00615	0.000612	0.000354	0.001
B/SH/02	Total Area	0.758	1.01	0.533	0.661	0.447	0.481	0.38	0.181	0.425	0.404	0.313	0.457	0.044	0.011	0.0145
	Std. Error	0.00391	0.0184	0.00312	0.00345	0.00314	0.00451	0.00389	0.00556	0.00518	0.00341	0.00707	0.00366	0.00361	0.00332	0.00296
B/CO/17	Total Area	0.217	0.307	0.193	0.13	0.265	0.305	0.244	0.149	0.248	0.199	0.21	0.221	0.0285	0.0255	0.0205
	Std. Error	0.00514	0.00721	0.00436	0.00278	0.00412	0.00501	0.00272	0.0032	0.00415	0.00203	0.00346	0.00235	0.00187	0.0032	0.00235
B/PH/13	Total Area	0.335	0.447	0.236	0.15	0.285	0.306	0.226	0.0973	0.308	0.207	0.186	0.244	0.0403	0.0165	0.0173
	Std. Error	0.00308	0.00708	0.0017	0.00377	0.00334	0.00298	0.00446	0.00457	0.00648	0.00893	0.00953	0.00871	0.00704	0.00545	0.00457
anti-HA specific IgM
Coating Protein	Prism Stats	Y>PH13	Y>CO17	Y>BC2	Y>Mock	V>PH13	V>CO17	V>BC2	V>Mock	Y+V>PH13	Y+V>CO17	Y+V>BC2	Y+V>Mock	Naive>PH13	Naive>CO17	Naive>BC2
B/HK/01	Total Area	1.02	0.829	0.896	0.558	0.836	0.733	0.808	0.556	0.767	0.615	0.722	0.71	1.03	0.945	1.39
	Std. Error	0.0272	0.0225	0.0247	0.0192	0.0204	0.0166	0.0185	0.0081	0.0108	0.00997	0.00949	0.01	0.00614	0.0103	0.0163
B/SH/02	Total Area	1.77	1.35	1.42	0.67	1.29	0.945	1.03	0.463	0.865	0.533	0.553	0.603	1.39	0.908	1.38
	Std. Error	0.0127	0.013	0.0173	0.01	0.0155	0.0191	0.0153	0.014	0.0196	0.0206	0.0219	0.0312	0.0199	0.037	0.0348
B/CO/17	Total Area	1.13	1.05	0.946	0.424	0.952	0.954	0.953	0.419	0.681	0.539	0.518	0.53	1.04	0.91	1.21
	Std. Error	0.00793	0.00608	0.013	0.00382	0.0111	0.0163	0.0144	0.00887	0.00826	0.0202	0.016	0.0225	0.00999	0.0264	0.0159
B/PH/13	Total Area	1.3	0.913	1.04	0.387	1	0.703	0.79	0.373	0.643	0.425	0.415	0.44	1.23	0.791	0.95
	Std. Error	0.0131	0.0145	0.0115	0.0141	0.0117	0.00747	0.0119	0.0151	0.00787	0.00772	0.00885	0.0124	0.00937	0.0139	0.0114

## Sheet: Sheet Key
	Plate	Set - Isotype	Coated Protein		Set - Sample #	Group
	H1-IgG S1	Set 1 IgG	B/HK/01		Set 1 - S1	B/YAM > PH/13
	H2-IgG S1	Set 1 IgG	B/HK/01		Set 1 - S2	B/YAM > CO/17
	H3-IgG S2	Set 2 IgG	B/HK/01		Set 1 - S3	B/YAM > BC2
	H4-IgG S2	Set 2 IgG	B/HK/01		Set 1 - S4	B/YAM > Mock
	S1-IgG S1	Set 1 IgG	B/SH/02		Set 1 - S5	B/VIC > PH/13
	S2-IgG S1	Set 1 IgG	B/SH/02		Set 1 - S6	B/VIC > CO/17
	S3-IgG S2	Set 2 IgG	B/SH/02		Set 1 - S7	B/VIC > BC2
	S4-IgG S2	Set 2 IgG	B/SH/02		Set 1 - S8	B/VIC > Mock
	C1-IgG S1	Set 1 IgG	B/CO/17		Set 2 - S1	YAM+VIC > PH/13
	C2-IgG S1	Set 1 IgG	B/CO/17		Set 2 - S2	YAM+VIC > CO/17
	C3-IgG S2	Set 2 IgG	B/CO/17		Set 2 - S3	YAM+VIC > BC2
	C4-IgG S2	Set 2 IgG	B/CO/17		Set 2 - S4	YAM+VIC > Mock
	P1-IgG S1	Set 1 IgG	B/PH/13		Set 2 - S5	Naive > PH/13
	P2-IgG S1	Set 1 IgG	B/PH/13		Set 2 - S6	Naive > CO/17
	P3-IgG S2	Set 2 IgG	B/PH/13		Set 2 - S7	Naive > BC2
	P4-IgG S2	Set 2 IgG	B/PH/13		Set 2 - S8	Not relevant
	H5-IgA S1	Set 1 IgA	B/HK/01
	H6-IgA S1	Set 1 IgA	B/HK/01
	H7-IgA S2	Set 2 IgA	B/HK/01
	H8-IgA S2	Set 2 IgA	B/HK/01
	S5-IgA S1	Set 1 IgA	B/SH/02
	S6-IgA S1	Set 1 IgA	B/SH/02
	S7-IgA S2	Set 2 IgA	B/SH/02
	S8-IgA S2	Set 2 IgA	B/SH/02
	C5-IgA S1	Set 1 IgA	B/CO/17
	C6-IgA S1	Set 1 IgA	B/CO/17
	C7-IgA S2	Set 2 IgA	B/CO/17
	C8-IgA S2	Set 2 IgA	B/CO/17
	P5-IgA S1	Set 1 IgA	B/PH/13
	P6-IgA S1	Set 1 IgA	B/PH/13
	P7-IgA S2	Set 2 IgA	B/PH/13
	P8-IgA S2	Set 2 IgA	B/PH/13
	H9-IgM S1	Set 1 IgM	B/HK/01
	H10-IgM S1	Set 1 IgM	B/HK/01
	H11-IgM S2	Set 2 IgM	B/HK/01
	H12-IgM S2	Set 2 IgM	B/HK/01
	S9-IgM S1	Set 1 IgM	B/SH/02
	S10-IgM S1	Set 1 IgM	B/SH/02
	S11-IgM S2	Set 2 IgM	B/SH/02
	S12-IgM S2	Set 2 IgM	B/SH/02
	C9-IgM S1	Set 1 IgM	B/CO/17
	C10-IgM S1	Set 1 IgM	B/CO/17
	C11-IgM S2	Set 2 IgM	B/CO/17
	C12-IgM S2	Set 2 IgM	B/CO/17
	P9-IgM S1	Set 1 IgM	B/PH/13
	P10-IgM S1	Set 1 IgM	B/PH/13
	P11-IgM S2	Set 2 IgM	B/PH/13
	P12-IgM S2	Set 2 IgM	B/PH/13

## Sheet: H1-IgG S1
Software Version	3.14.03
Experiment File Path:	C:\Users\CARLOCM2\Desktop\MAC_Aim2_20250328.xpt
Protocol File Path:	C:\Users\Public\Documents\Protocols\414nm ELISA.prt
Plate Number	Plate 1
Date	2025-03-28
Time	15:14:42
Reader Type:	Epoch 2
Reader Serial Number:	2209160F
Reading Type	Reader
Procedure Details
Plate Type	96 WELL PLATE
Eject plate on completion
Read	Absorbance Endpoint
	Full Plate
	Wavelengths: 414
	Read Speed: Normal, Delay: 100 msec, Measurements/Data Point: 8
Results
Actual Temperature:	25.8
	IgG	Dilution	500	1000	2000	4000	8000	16000	32000	64000	128000	256000	512000	BLANK
			1	2	3	4	5	6	7	8	9	10	11	12
	S1	A	2.179	2.007	1.764	1.376	0.999	0.651	0.412	0.257	0.172	0.121	0.098	0.073	414
	S2	B	2.074	1.918	1.719	1.435	1.093	0.76	0.507	0.325	0.21	0.143	0.107	0.074	414
	S3	C	2.195	2.066	1.845	1.552	1.181	0.816	0.544	0.34	0.219	0.151	0.114	0.072	414	Background AVG
	S4	D	0.741	0.499	0.318	0.204	0.142	0.106	0.086	0.076	0.072	0.071	0.072	0.074	414	0.076
	S5	E	2.192	2.106	1.94	1.671	1.431	1.048	0.739	0.456	0.291	0.19	0.135	0.076	414
	S6	F	2.165	2.03	1.95	1.681	1.406	1.007	0.734	0.481	0.298	0.196	0.139	0.077	414
	S7	G	2.299	2.089	2.009	1.837	1.621	1.214	0.857	0.573	0.347	0.223	0.15	0.08	414
	S8	H	1.117	0.753	0.523	0.332	0.222	0.149	0.111	0.093	0.084	0.08	0.082	0.082	414
	OD Value - AVG of Blanks		1	2	3	4	5	6	7	8	9	10	11
		A	2.103	1.931	1.688	1.3	0.923	0.575	0.336	0.181	0.096	0.045	0.022
		B	1.998	1.842	1.643	1.359	1.017	0.684	0.431	0.249	0.134	0.067	0.031
		C	2.119	1.99	1.769	1.476	1.105	0.74	0.468	0.264	0.143	0.075	0.038
		D	0.665	0.423	0.242	0.128	0.066	0.03	0.01	0	-0.004	-0.005	-0.004
		E	2.116	2.03	1.864	1.595	1.355	0.972	0.663	0.38	0.215	0.114	0.059
		F	2.089	1.954	1.874	1.605	1.33	0.931	0.658	0.405	0.222	0.12	0.063
		G	2.223	2.013	1.933	1.761	1.545	1.138	0.781	0.497	0.271	0.147	0.074
		H	1.041	0.677	0.447	0.256	0.146	0.073	0.035	0.017	0.008	0.004	0.006
	REPLICATE 2 VALUES FROM NEXT PLATE COPIED OVER		1	2	3	4	5	6	7	8	9	10	11
		A	2.07075	1.89875	1.62875	1.27075	0.91475	0.58975	0.33775	0.18475	0.10475	0.04875	0.02175
		B	2.00475	1.85275	1.60175	1.30675	0.99775	0.68075	0.41875	0.24775	0.13175	0.06775	0.03075
		C	2.11975	1.96975	1.69875	1.41075	1.09975	0.75175	0.45975	0.26875	0.14675	0.07675	0.03675
		D	0.63775	0.41675	0.23375	0.12975	0.06775	0.02875	0.00975	0.00075	-0.00625	-0.00525	-0.00525
		E	2.09975	1.98375	1.83075	1.63075	1.31775	0.99675	0.63575	0.37575	0.21475	0.11275	0.05875
		F	2.05375	1.95975	1.79975	1.62075	1.34875	0.96275	0.65875	0.41575	0.21775	0.12075	0.06175
		G	2.16575	2.11775	1.94075	1.84775	1.51275	1.14575	0.80975	0.47975	0.27275	0.14575	0.07475
		H	1.06575	0.77175	0.45375	0.28175	0.15275	0.08075	0.03575	0.01975	0.00875	0.00475	0.00575
			S1		S2		S3		S4		S5		S6		S7		S8
		Dilution	Rep 1	Rep 2	Rep 1	Rep 2	Rep 1	Rep 2	Rep 1	Rep 2	Rep 1	Rep 2	Rep 1	Rep 2	Rep 1	Rep 2	Rep 1	Rep 2
		500	2.103	2.07075	1.998	2.00475	2.119	2.11975	0.665	0.63775	2.116	2.09975	2.089	2.05375	2.223	2.16575	1.041	1.06575
		1000	1.931	1.89875	1.842	1.85275	1.99	1.96975	0.423	0.41675	2.03	1.98375	1.954	1.95975	2.013	2.11775	0.677	0.77175
		2000	1.688	1.62875	1.643	1.60175	1.769	1.69875	0.242	0.23375	1.864	1.83075	1.874	1.79975	1.933	1.94075	0.447	0.45375
		4000	1.3	1.27075	1.359	1.30675	1.476	1.41075	0.128	0.12975	1.595	1.63075	1.605	1.62075	1.761	1.84775	0.256	0.28175
		8000	0.923	0.91475	1.017	0.99775	1.105	1.09975	0.066	0.06775	1.355	1.31775	1.33	1.34875	1.545	1.51275	0.146	0.15275
		16000	0.575	0.58975	0.684	0.68075	0.74	0.75175	0.03	0.02875	0.972	0.99675	0.931	0.96275	1.138	1.14575	0.073	0.08075
		32000	0.336	0.33775	0.431	0.41875	0.468	0.45975	0.01	0.00975	0.663	0.63575	0.658	0.65875	0.781	0.80975	0.035	0.03575
		64000	0.181	0.18475	0.249	0.24775	0.264	0.26875	0	0.00075	0.38	0.37575	0.405	0.41575	0.497	0.47975	0.017	0.01975
		128000	0.096	0.10475	0.134	0.13175	0.143	0.14675	-0.004	-0.00625	0.215	0.21475	0.222	0.21775	0.271	0.27275	0.008	0.00875
		256000	0.045	0.04875	0.067	0.06775	0.075	0.07675	-0.005	-0.00525	0.114	0.11275	0.12	0.12075	0.147	0.14575	0.004	0.00475
		512000	0.022	0.02175	0.031	0.03075	0.038	0.03675	-0.004	-0.00525	0.059	0.05875	0.063	0.06175	0.074	0.07475	0.006	0.00575

## Sheet: H2-IgG S1
Software Version	3.14.03
Experiment File Path:	C:\Users\CARLOCM2\Desktop\MAC_Aim2_20250328.xpt
Protocol File Path:	C:\Users\Public\Documents\Protocols\414nm ELISA.prt
Plate Number	Plate 2
Date	2025-03-28
Time	15:15:59
Reader Type:	Epoch 2
Reader Serial Number:	2209160F
Reading Type	Reader
Procedure Details
Plate Type	96 WELL PLATE
Eject plate on completion
Read	Absorbance Endpoint
	Full Plate
	Wavelengths: 414
	Read Speed: Normal, Delay: 100 msec, Measurements/Data Point: 8
Results
Actual Temperature:	25.9
	IgG	Dilution	500	1000	2000	4000	8000	16000	32000	64000	128000	256000	512000	BLANK
			1	2	3	4	5	6	7	8	9	10	11	12
	S1	A	2.144	1.972	1.702	1.344	0.988	0.663	0.411	0.258	0.178	0.122	0.095	0.07	414
	S2	B	2.078	1.926	1.675	1.38	1.071	0.754	0.492	0.321	0.205	0.141	0.104	0.073	414
	S3	C	2.193	2.043	1.772	1.484	1.173	0.825	0.533	0.342	0.22	0.15	0.11	0.07	414	Background AVG
	S4	D	0.711	0.49	0.307	0.203	0.141	0.102	0.083	0.074	0.067	0.068	0.068	0.07	414	0.07325
	S5	E	2.173	2.057	1.904	1.704	1.391	1.07	0.709	0.449	0.288	0.186	0.132	0.072	414
	S6	F	2.127	2.033	1.873	1.694	1.422	1.036	0.732	0.489	0.291	0.194	0.135	0.072	414
	S7	G	2.239	2.191	2.014	1.921	1.586	1.219	0.883	0.553	0.346	0.219	0.148	0.075	414
	S8	H	1.139	0.845	0.527	0.355	0.226	0.154	0.109	0.093	0.082	0.078	0.079	0.084	414
	OD Value - AVG of Blanks		1	2	3	4	5	6	7	8	9	10	11
		A	2.07075	1.89875	1.62875	1.27075	0.91475	0.58975	0.33775	0.18475	0.10475	0.04875	0.02175
		B	2.00475	1.85275	1.60175	1.30675	0.99775	0.68075	0.41875	0.24775	0.13175	0.06775	0.03075
		C	2.11975	1.96975	1.69875	1.41075	1.09975	0.75175	0.45975	0.26875	0.14675	0.07675	0.03675
		D	0.63775	0.41675	0.23375	0.12975	0.06775	0.02875	0.00975	0.00075	-0.00625	-0.00525	-0.00525
		E	2.09975	1.98375	1.83075	1.63075	1.31775	0.99675	0.63575	0.37575	0.21475	0.11275	0.05875
		F	2.05375	1.95975	1.79975	1.62075	1.34875	0.96275	0.65875	0.41575	0.21775	0.12075	0.06175
		G	2.16575	2.11775	1.94075	1.84775	1.51275	1.14575	0.80975	0.47975	0.27275	0.14575	0.07475
		H	1.06575	0.77175	0.45375	0.28175	0.15275	0.08075	0.03575	0.01975	0.00875	0.00475	0.00575

## Sheet: H3-IgG S2
Software Version	3.14.03
Experiment File Path:	C:\Users\CARLOCM2\Desktop\MAC_Aim2_20250328.xpt
Protocol File Path:	C:\Users\Public\Documents\Protocols\414nm ELISA.prt
Plate Number	Plate 3
Date	2025-03-28
Time	15:17:16
Reader Type:	Epoch 2
Reader Serial Number:	2209160F
Reading Type	Reader
Procedure Details
Plate Type	96 WELL PLATE
Eject plate on completion
Read	Absorbance Endpoint
	Full Plate
	Wavelengths: 414
	Read Speed: Normal, Delay: 100 msec, Measurements/Data Point: 8
Results
Actual Temperature:	26
	IgG	Dilution	500	1000	2000	4000	8000	16000	32000	64000	128000	256000	512000	BLANK
	SET 2		1	2	3	4	5	6	7	8	9	10	11	12
	S9	A	2.162	2.007	1.832	1.545	1.187	0.856	0.556	0.357	0.232	0.147	0.104	0.066	414
	S10	B	2.147	2.083	1.905	1.73	1.397	1.066	0.76	0.506	0.329	0.213	0.141	0.065	414
	S11	C	2.116	1.977	1.841	1.609	1.324	1.022	0.733	0.477	0.31	0.201	0.135	0.063	414	Background AVG
	S12	D	1.639	1.349	1.061	0.748	0.497	0.315	0.206	0.13	0.099	0.081	0.072	0.065	414	0.067
	S13	E	1.685	1.502	1.337	1.065	0.853	0.661	0.463	0.301	0.198	0.138	0.103	0.066	414
	S14	F	1.696	1.509	1.286	1.035	0.744	0.533	0.35	0.241	0.155	0.113	0.088	0.066	414
	S15	G	1.532	1.399	1.199	1.008	0.833	0.611	0.446	0.299	0.199	0.135	0.102	0.07	414
	S16	H	1.358	1.199	1.025	0.854	0.681	0.52	0.347	0.235	0.16	0.117	0.095	0.075	414
	OD Value - AVG of Blanks		1	2	3	4	5	6	7	8	9	10	11
		A	2.095	1.94	1.765	1.478	1.12	0.789	0.489	0.29	0.165	0.08	0.037
		B	2.08	2.016	1.838	1.663	1.33	0.999	0.693	0.439	0.262	0.146	0.074
		C	2.049	1.91	1.774	1.542	1.257	0.955	0.666	0.41	0.243	0.134	0.068
		D	1.572	1.282	0.994	0.681	0.43	0.248	0.139	0.063	0.032	0.014	0.005
		E	1.618	1.435	1.27	0.998	0.786	0.594	0.396	0.234	0.131	0.071	0.036
		F	1.629	1.442	1.219	0.968	0.677	0.466	0.283	0.174	0.088	0.046	0.021
		G	1.465	1.332	1.132	0.941	0.766	0.544	0.379	0.232	0.132	0.068	0.035
		H	1.291	1.132	0.958	0.787	0.614	0.453	0.28	0.168	0.093	0.05	0.028
	REPLICATE 2 VALUES FROM NEXT PLATE COPIED OVER		1	2	3	4	5	6	7	8	9	10	11
		A	2.07375	1.95675	1.76975	1.47575	1.14275	0.78875	0.49675	0.28675	0.15275	0.07775	0.03775
		B	2.10575	2.02675	1.84575	1.62875	1.31775	0.98975	0.68775	0.43675	0.25375	0.13975	0.07275
		C	2.05975	1.91875	1.77775	1.58875	1.27375	0.95775	0.68575	0.42475	0.24475	0.12875	0.06675
		D	1.55575	1.27175	1.01975	0.69375	0.43575	0.25175	0.13375	0.06575	0.03075	0.01175	0.00175
		E	1.63075	1.45875	1.28175	1.04775	0.78575	0.55775	0.38475	0.23375	0.13175	0.06575	0.03375
		F	1.63175	1.45775	1.20475	0.93975	0.70175	0.45975	0.28975	0.16875	0.08475	0.04275	0.01875
		G	1.44975	1.30975	1.16375	0.97875	0.75675	0.55075	0.36475	0.22175	0.12575	0.06375	0.03275
		H	1.29275	1.11275	0.96275	0.84275	0.62175	0.43975	0.28475	0.18175	0.09175	0.04875	0.02875
			S9		S10		S11		S12		S13		S14		S15
		Dilution	Rep 1	Rep 2	Rep 1	Rep 2	Rep 1	Rep 2	Rep 1	Rep 2	Rep 1	Rep 2	Rep 1	Rep 2	Rep 1	Rep 2
		500	2.095	2.07375	2.08	2.10575	2.049	2.05975	1.572	1.55575	1.618	1.63075	1.629	1.63175	1.465	1.44975
		1000	1.94	1.95675	2.016	2.02675	1.91	1.91875	1.282	1.27175	1.435	1.45875	1.442	1.45775	1.332	1.30975
		2000	1.765	1.76975	1.838	1.84575	1.774	1.77775	0.994	1.01975	1.27	1.28175	1.219	1.20475	1.132	1.16375
		4000	1.478	1.47575	1.663	1.62875	1.542	1.58875	0.681	0.69375	0.998	1.04775	0.968	0.93975	0.941	0.97875
		8000	1.12	1.14275	1.33	1.31775	1.257	1.27375	0.43	0.43575	0.786	0.78575	0.677	0.70175	0.766	0.75675
		16000	0.789	0.78875	0.999	0.98975	0.955	0.95775	0.248	0.25175	0.594	0.55775	0.466	0.45975	0.544	0.55075
		32000	0.489	0.49675	0.693	0.68775	0.666	0.68575	0.139	0.13375	0.396	0.38475	0.283	0.28975	0.379	0.36475
		64000	0.29	0.28675	0.439	0.43675	0.41	0.42475	0.063	0.06575	0.234	0.23375	0.174	0.16875	0.232	0.22175
		128000	0.165	0.15275	0.262	0.25375	0.243	0.24475	0.032	0.03075	0.131	0.13175	0.088	0.08475	0.132	0.12575
		256000	0.08	0.07775	0.146	0.13975	0.134	0.12875	0.014	0.01175	0.071	0.06575	0.046	0.04275	0.068	0.06375
		512000	0.037	0.03775	0.074	0.07275	0.068	0.06675	0.005	0.00175	0.036	0.03375	0.021	0.01875	0.035	0.03275

## Sheet: H4-IgG S2
Software Version	3.14.03
Experiment File Path:	C:\Users\CARLOCM2\Desktop\MAC_Aim2_20250328.xpt
Protocol File Path:	C:\Users\Public\Documents\Protocols\414nm ELISA.prt
Plate Number	Plate 4
Date	2025-03-28
Time	15:18:33
Reader Type:	Epoch 2
Reader Serial Number:	2209160F
Reading Type	Reader
Procedure Details
Plate Type	96 WELL PLATE
Eject plate on completion
Read	Absorbance Endpoint
	Full Plate
	Wavelengths: 414
	Read Speed: Normal, Delay: 100 msec, Measurements/Data Point: 8
Results
Actual Temperature:	26.1
	IgG	Dilution	500	1000	2000	4000	8000	16000	32000	64000	128000	256000	512000	BLANK
	SET 2		1	2	3	4	5	6	7	8	9	10	11	12
	S9	A	2.145	2.028	1.841	1.547	1.214	0.86	0.568	0.358	0.224	0.149	0.109	0.069	414
	S10	B	2.177	2.098	1.917	1.7	1.389	1.061	0.759	0.508	0.325	0.211	0.144	0.072	414
	S11	C	2.131	1.99	1.849	1.66	1.345	1.029	0.757	0.496	0.316	0.2	0.138	0.068	414	Background AVG
	S12	D	1.627	1.343	1.091	0.765	0.507	0.323	0.205	0.137	0.102	0.083	0.073	0.069	414	0.07125
	S13	E	1.702	1.53	1.353	1.119	0.857	0.629	0.456	0.305	0.203	0.137	0.105	0.07	414
	S14	F	1.703	1.529	1.276	1.011	0.773	0.531	0.361	0.24	0.156	0.114	0.09	0.07	414
	S15	G	1.521	1.381	1.235	1.05	0.828	0.622	0.436	0.293	0.197	0.135	0.104	0.072	414
	S16	H	1.364	1.184	1.034	0.914	0.693	0.511	0.356	0.253	0.163	0.12	0.1	0.08	414
	OD Value - AVG of Blanks		1	2	3	4	5	6	7	8	9	10	11
		A	2.07375	1.95675	1.76975	1.47575	1.14275	0.78875	0.49675	0.28675	0.15275	0.07775	0.03775
		B	2.10575	2.02675	1.84575	1.62875	1.31775	0.98975	0.68775	0.43675	0.25375	0.13975	0.07275
		C	2.05975	1.91875	1.77775	1.58875	1.27375	0.95775	0.68575	0.42475	0.24475	0.12875	0.06675
		D	1.55575	1.27175	1.01975	0.69375	0.43575	0.25175	0.13375	0.06575	0.03075	0.01175	0.00175
		E	1.63075	1.45875	1.28175	1.04775	0.78575	0.55775	0.38475	0.23375	0.13175	0.06575	0.03375
		F	1.63175	1.45775	1.20475	0.93975	0.70175	0.45975	0.28975	0.16875	0.08475	0.04275	0.01875
		G	1.44975	1.30975	1.16375	0.97875	0.75675	0.55075	0.36475	0.22175	0.12575	0.06375	0.03275
		H	1.29275	1.11275	0.96275	0.84275	0.62175	0.43975	0.28475	0.18175	0.09175	0.04875	0.02875

## Sheet: S1-IgG S1
Software Version	3.14.03
Experiment File Path:	C:\Users\CARLOCM2\Desktop\MAC_Aim2_20250328.xpt
Protocol File Path:	C:\Users\Public\Documents\Protocols\414nm ELISA.prt
Plate Number	Plate 14
Date	2025-03-28
Time	15:31:23
Reader Type:	Epoch 2
Reader Serial Number:	2209160F
Reading Type	Reader
Procedure Details
Plate Type	96 WELL PLATE
Eject plate on completion
Read	Absorbance Endpoint
	Full Plate
	Wavelengths: 414
	Read Speed: Normal, Delay: 100 msec, Measurements/Data Point: 8
Results
Actual Temperature:	26.4
	IgG	Dilution	500	1000	2000	4000	8000	16000	32000	64000	128000	256000	512000	BLANK
			1	2	3	4	5	6	7	8	9	10	11	12
	S1	A	2.556	2.524	2.444	2.297	1.997	1.574	1.181	0.814	0.526	0.337	0.211	0.071	414
	S2	B	2.481	2.42	2.214	2.038	1.72	1.31	0.915	0.604	0.382	0.242	0.158	0.07	414
	S3	C	2.52	2.474	2.373	2.174	1.914	1.516	1.119	0.76	0.494	0.307	0.197	0.069	414	Background AVG
	S4	D	2.089	1.742	1.329	0.911	0.574	0.347	0.216	0.145	0.106	0.086	0.075	0.07	414	0.072875
	S5	E	2.448	2.392	2.315	2.087	1.85	1.43	1.05	0.701	0.437	0.276	0.176	0.07	414
	S6	F	2.368	2.267	2.129	1.839	1.506	1.087	0.74	0.456	0.281	0.177	0.127	0.074	414
	S7	G	2.434	2.302	2.159	1.95	1.543	1.15	0.778	0.47	0.3	0.184	0.133	0.074	414
	S8	H	0.921	0.643	0.417	0.269	0.179	0.13	0.1	0.086	0.082	0.079	0.08	0.085	414
	OD Value - AVG of Blanks		1	2	3	4	5	6	7	8	9	10	11
		A	2.48313	2.45113	2.37113	2.22413	1.92413	1.50113	1.10813	0.741125	0.453125	0.264125	0.138125
		B	2.40813	2.34713	2.14113	1.96512	1.64712	1.23713	0.842125	0.531125	0.309125	0.169125	0.085125
		C	2.44713	2.40113	2.30013	2.10113	1.84112	1.44312	1.04612	0.687125	0.421125	0.234125	0.124125
		D	2.01613	1.66912	1.25612	0.838125	0.501125	0.274125	0.143125	0.072125	0.033125	0.013125	0.002125
		E	2.37513	2.31913	2.24213	2.01413	1.77713	1.35712	0.977125	0.628125	0.364125	0.203125	0.103125
		F	2.29513	2.19413	2.05613	1.76612	1.43312	1.01412	0.667125	0.383125	0.208125	0.104125	0.054125
		G	2.36113	2.22913	2.08613	1.87712	1.47012	1.07712	0.705125	0.397125	0.227125	0.111125	0.060125
		H	0.848125	0.570125	0.344125	0.196125	0.106125	0.057125	0.027125	0.013125	0.009125	0.006125	0.007125
	REPLICATE 2 VALUES FROM NEXT PLATE COPIED OVER		1	2	3	4	5	6	7	8	9	10	11
		A	2.482	2.342	2.234	2.096	1.83	1.468	1.091	0.725	0.449	0.258	0.138
		B	2.316	2.184	2.055	1.882	1.582	1.204	0.829	0.523	0.304	0.164	0.083
		C	2.368	2.277	2.19	2.021	1.753	1.405	1.011	0.652	0.403	0.216	0.122
		D	1.937	1.591	1.16	0.801	0.492	0.277	0.143	0.068	0.029	0.01	0.003
		E	2.319	2.218	2.098	1.951	1.722	1.331	0.949	0.621	0.353	0.179	0.1
		F	2.254	2.12	1.923	1.708	1.348	0.992	0.631	0.385	0.192	0.098	0.052
		G	2.305	2.185	2.015	1.776	1.402	1.008	0.661	0.386	0.223	0.114	0.056
		H	0.867	0.566	0.347	0.201	0.111	0.054	0.027	0.014	0.006	0.005	0.006
			S1		S2		S3		S4		S5		S6		S7		S8
		Dilution	Rep 1	Rep 2	Rep 1	Rep 2	Rep 1	Rep 2	Rep 1	Rep 2	Rep 1	Rep 2	Rep 1	Rep 2	Rep 1	Rep 2	Rep 1	Rep 2
		500	2.48313	2.482	2.40813	2.316	2.44713	2.368	2.01613	1.937	2.37513	2.319	2.29513	2.254	2.36113	2.305	0.848125	0.867
		1000	2.45113	2.342	2.34713	2.184	2.40113	2.277	1.66912	1.591	2.31913	2.218	2.19413	2.12	2.22913	2.185	0.570125	0.566
		2000	2.37113	2.234	2.14113	2.055	2.30013	2.19	1.25612	1.16	2.24213	2.098	2.05613	1.923	2.08613	2.015	0.344125	0.347
		4000	2.22413	2.096	1.96512	1.882	2.10113	2.021	0.838125	0.801	2.01413	1.951	1.76612	1.708	1.87712	1.776	0.196125	0.201
		8000	1.92413	1.83	1.64712	1.582	1.84112	1.753	0.501125	0.492	1.77713	1.722	1.43312	1.348	1.47012	1.402	0.106125	0.111
		16000	1.50113	1.468	1.23713	1.204	1.44312	1.405	0.274125	0.277	1.35712	1.331	1.01412	0.992	1.07712	1.008	0.057125	0.054
		32000	1.10813	1.091	0.842125	0.829	1.04612	1.011	0.143125	0.143	0.977125	0.949	0.667125	0.631	0.705125	0.661	0.027125	0.027
		64000	0.741125	0.725	0.531125	0.523	0.687125	0.652	0.072125	0.068	0.628125	0.621	0.383125	0.385	0.397125	0.386	0.013125	0.014
		128000	0.453125	0.449	0.309125	0.304	0.421125	0.403	0.033125	0.029	0.364125	0.353	0.208125	0.192	0.227125	0.223	0.009125	0.006
		256000	0.264125	0.258	0.169125	0.164	0.234125	0.216	0.013125	0.01	0.203125	0.179	0.104125	0.098	0.111125	0.114	0.006125	0.005
		512000	0.138125	0.138	0.085125	0.083	0.124125	0.122	0.002125	0.003	0.103125	0.1	0.054125	0.052	0.060125	0.056	0.007125	0.006

## Sheet: S2-IgG S1
Software Version	3.14.03
Experiment File Path:	C:\Users\CARLOCM2\Desktop\MAC_Aim2_20250328.xpt
Protocol File Path:	C:\Users\Public\Documents\Protocols\414nm ELISA.prt
Plate Number	Plate 15
Date	2025-03-28
Time	15:32:40
Reader Type:	Epoch 2
Reader Serial Number:	2209160F
Reading Type	Reader
Procedure Details
Plate Type	96 WELL PLATE
Eject plate on completion
Read	Absorbance Endpoint
	Full Plate
	Wavelengths: 414
	Read Speed: Normal, Delay: 100 msec, Measurements/Data Point: 8
Results
Actual Temperature:	26.5
	IgG	Dilution	500	1000	2000	4000	8000	16000	32000	64000	128000	256000	512000	BLANK
			1	2	3	4	5	6	7	8	9	10	11	12
	S1	A	2.554	2.414	2.306	2.168	1.902	1.54	1.163	0.797	0.521	0.33	0.21	0.067	414
	S2	B	2.388	2.256	2.127	1.954	1.654	1.276	0.901	0.595	0.376	0.236	0.155	0.068	414
	S3	C	2.44	2.349	2.262	2.093	1.825	1.477	1.083	0.724	0.475	0.288	0.194	0.067	414	Background AVG
	S4	D	2.009	1.663	1.232	0.873	0.564	0.349	0.215	0.14	0.101	0.082	0.075	0.07	414	0.072
	S5	E	2.391	2.29	2.17	2.023	1.794	1.403	1.021	0.693	0.425	0.251	0.172	0.072	414
	S6	F	2.326	2.192	1.995	1.78	1.42	1.064	0.703	0.457	0.264	0.17	0.124	0.07	414
	S7	G	2.377	2.257	2.087	1.848	1.474	1.08	0.733	0.458	0.295	0.186	0.128	0.077	414
	S8	H	0.939	0.638	0.419	0.273	0.183	0.126	0.099	0.086	0.078	0.077	0.078	0.085	414
	OD Value - AVG of Blanks		1	2	3	4	5	6	7	8	9	10	11
		A	2.482	2.342	2.234	2.096	1.83	1.468	1.091	0.725	0.449	0.258	0.138
		B	2.316	2.184	2.055	1.882	1.582	1.204	0.829	0.523	0.304	0.164	0.083
		C	2.368	2.277	2.19	2.021	1.753	1.405	1.011	0.652	0.403	0.216	0.122
		D	1.937	1.591	1.16	0.801	0.492	0.277	0.143	0.068	0.029	0.01	0.003
		E	2.319	2.218	2.098	1.951	1.722	1.331	0.949	0.621	0.353	0.179	0.1
		F	2.254	2.12	1.923	1.708	1.348	0.992	0.631	0.385	0.192	0.098	0.052
		G	2.305	2.185	2.015	1.776	1.402	1.008	0.661	0.386	0.223	0.114	0.056
		H	0.867	0.566	0.347	0.201	0.111	0.054	0.027	0.014	0.006	0.005	0.006

## Sheet: S3-IgG S2
Software Version	3.14.03
Experiment File Path:	C:\Users\CARLOCM2\Desktop\MAC_Aim2_20250328.xpt
Protocol File Path:	C:\Users\Public\Documents\Protocols\414nm ELISA.prt
Plate Number	Plate 16
Date	2025-03-28
Time	15:33:57
Reader Type:	Epoch 2
Reader Serial Number:	2209160F
Reading Type	Reader
Procedure Details
Plate Type	96 WELL PLATE
Eject plate on completion
Read	Absorbance Endpoint
	Full Plate
	Wavelengths: 414
	Read Speed: Normal, Delay: 100 msec, Measurements/Data Point: 8
Results
Actual Temperature:	26.5
	IgG	Dilution	500	1000	2000	4000	8000	16000	32000	64000	128000	256000	512000	BLANK
	SET 2		1	2	3	4	5	6	7	8	9	10	11	12
	S9	A	2.403	2.359	2.234	2.052	1.721	1.359	0.994	0.66	0.416	0.256	0.166	0.062	414
	S10	B	2.358	2.247	2.07	1.866	1.523	1.129	0.786	0.514	0.33	0.208	0.133	0.061	414
	S11	C	2.356	2.218	2.069	1.806	1.44	1.037	0.704	0.446	0.273	0.172	0.118	0.06	414	Background AVG
	S12	D	2.032	1.663	1.316	0.916	0.622	0.382	0.238	0.151	0.106	0.084	0.071	0.06	414	0.06
	S13	E	2.132	1.981	1.856	1.613	1.389	1.063	0.76	0.508	0.324	0.205	0.141	0.059	414
	S14	F	1.974	1.787	1.564	1.274	0.965	0.687	0.461	0.294	0.188	0.126	0.096	0.059	414
	S15	G	1.888	1.749	1.601	1.459	1.245	0.935	0.668	0.438	0.282	0.183	0.124	0.059	414
	S16	H	1.804	1.669	1.536	1.347	1.073	0.786	0.537	0.34	0.217	0.144	0.102	0.06	414
	OD Value - AVG of Blanks		1	2	3	4	5	6	7	8	9	10	11
		A	2.343	2.299	2.174	1.992	1.661	1.299	0.934	0.6	0.356	0.196	0.106
		B	2.298	2.187	2.01	1.806	1.463	1.069	0.726	0.454	0.27	0.148	0.073
		C	2.296	2.158	2.009	1.746	1.38	0.977	0.644	0.386	0.213	0.112	0.058
		D	1.972	1.603	1.256	0.856	0.562	0.322	0.178	0.091	0.046	0.024	0.011
		E	2.072	1.921	1.796	1.553	1.329	1.003	0.7	0.448	0.264	0.145	0.081
		F	1.914	1.727	1.504	1.214	0.905	0.627	0.401	0.234	0.128	0.066	0.036
		G	1.828	1.689	1.541	1.399	1.185	0.875	0.608	0.378	0.222	0.123	0.064
		H	1.744	1.609	1.476	1.287	1.013	0.726	0.477	0.28	0.157	0.084	0.042
	REPLICATE 2 VALUES FROM NEXT PLATE COPIED OVER		1	2	3	4	5	6	7	8	9	10	11
		A	2.33587	2.26487	2.12487	1.90687	1.58187	1.23787	0.881875	0.561875	0.325875	0.181875	0.097875
		B	2.28287	2.18288	1.92687	1.77387	1.39287	1.02887	0.676875	0.421875	0.244875	0.139875	0.070875
		C	2.23988	2.07187	1.89287	1.62187	1.28887	0.906875	0.573875	0.350875	0.193875	0.104875	0.055875
		D	1.90287	1.50787	1.17388	0.812875	0.520875	0.292875	0.162875	0.080875	0.041875	0.020875	0.009875
		E	1.98387	1.84387	1.67887	1.47387	1.26187	0.955875	0.652875	0.429875	0.248875	0.141875	0.075875
		F	1.83887	1.67988	1.43287	1.17087	0.906875	0.612875	0.378875	0.230875	0.121875	0.068875	0.035875
		G	1.79387	1.67988	1.56387	1.38287	1.14687	0.869875	0.602875	0.376875	0.225875	0.124875	0.066875
		H	1.72687	1.60987	1.44787	1.27387	1.01887	0.703875	0.472875	0.282875	0.163875	0.087875	0.045875
			S9		S10		S11		S12		S13		S14		S15
		Dilution	Rep 1	Rep 2	Rep 1	Rep 2	Rep 1	Rep 2	Rep 1	Rep 2	Rep 1	Rep 2	Rep 1	Rep 2	Rep 1	Rep 2
		500	2.343	2.33587	2.298	2.28287	2.296	2.23988	1.972	1.90287	2.072	1.98387	1.914	1.83887	1.828	1.79387
		1000	2.299	2.26487	2.187	2.18288	2.158	2.07187	1.603	1.50787	1.921	1.84387	1.727	1.67988	1.689	1.67988
		2000	2.174	2.12487	2.01	1.92687	2.009	1.89287	1.256	1.17388	1.796	1.67887	1.504	1.43287	1.541	1.56387
		4000	1.992	1.90687	1.806	1.77387	1.746	1.62187	0.856	0.812875	1.553	1.47387	1.214	1.17087	1.399	1.38287
		8000	1.661	1.58187	1.463	1.39287	1.38	1.28887	0.562	0.520875	1.329	1.26187	0.905	0.906875	1.185	1.14687
		16000	1.299	1.23787	1.069	1.02887	0.977	0.906875	0.322	0.292875	1.003	0.955875	0.627	0.612875	0.875	0.869875
		32000	0.934	0.881875	0.726	0.676875	0.644	0.573875	0.178	0.162875	0.7	0.652875	0.401	0.378875	0.608	0.602875
		64000	0.6	0.561875	0.454	0.421875	0.386	0.350875	0.091	0.080875	0.448	0.429875	0.234	0.230875	0.378	0.376875
		128000	0.356	0.325875	0.27	0.244875	0.213	0.193875	0.046	0.041875	0.264	0.248875	0.128	0.121875	0.222	0.225875
		256000	0.196	0.181875	0.148	0.139875	0.112	0.104875	0.024	0.020875	0.145	0.141875	0.066	0.068875	0.123	0.124875
		512000	0.106	0.097875	0.073	0.070875	0.058	0.055875	0.011	0.009875	0.081	0.075875	0.036	0.035875	0.064	0.066875

## Sheet: S4-IgG S2
Software Version	3.14.03
Experiment File Path:	C:\Users\CARLOCM2\Desktop\MAC_Aim2_20250328.xpt
Protocol File Path:	C:\Users\Public\Documents\Protocols\414nm ELISA.prt
Plate Number	Plate 17
Date	2025-03-28
Time	15:35:14
Reader Type:	Epoch 2
Reader Serial Number:	2209160F
Reading Type	Reader
Procedure Details
Plate Type	96 WELL PLATE
Eject plate on completion
Read	Absorbance Endpoint
	Full Plate
	Wavelengths: 414
	Read Speed: Normal, Delay: 100 msec, Measurements/Data Point: 8
Results
Actual Temperature:	26.5
	IgG	Dilution	500	1000	2000	4000	8000	16000	32000	64000	128000	256000	512000	BLANK
	SET 2		1	2	3	4	5	6	7	8	9	10	11	12
	S9	A	2.397	2.326	2.186	1.968	1.643	1.299	0.943	0.623	0.387	0.243	0.159	0.063	414
	S10	B	2.344	2.244	1.988	1.835	1.454	1.09	0.738	0.483	0.306	0.201	0.132	0.061	414
	S11	C	2.301	2.133	1.954	1.683	1.35	0.968	0.635	0.412	0.255	0.166	0.117	0.06	414	Background AVG
	S12	D	1.964	1.569	1.235	0.874	0.582	0.354	0.224	0.142	0.103	0.082	0.071	0.061	414	0.061125
	S13	E	2.045	1.905	1.74	1.535	1.323	1.017	0.714	0.491	0.31	0.203	0.137	0.06	414
	S14	F	1.9	1.741	1.494	1.232	0.968	0.674	0.44	0.292	0.183	0.13	0.097	0.061	414
	S15	G	1.855	1.741	1.625	1.444	1.208	0.931	0.664	0.438	0.287	0.186	0.128	0.061	414
	S16	H	1.788	1.671	1.509	1.335	1.08	0.765	0.534	0.344	0.225	0.149	0.107	0.062	414
	OD Value - AVG of Blanks		1	2	3	4	5	6	7	8	9	10	11
		A	2.33587	2.26487	2.12487	1.90687	1.58187	1.23787	0.881875	0.561875	0.325875	0.181875	0.097875
		B	2.28287	2.18288	1.92687	1.77387	1.39287	1.02887	0.676875	0.421875	0.244875	0.139875	0.070875
		C	2.23988	2.07187	1.89287	1.62187	1.28887	0.906875	0.573875	0.350875	0.193875	0.104875	0.055875
		D	1.90287	1.50787	1.17388	0.812875	0.520875	0.292875	0.162875	0.080875	0.041875	0.020875	0.009875
		E	1.98387	1.84387	1.67887	1.47387	1.26187	0.955875	0.652875	0.429875	0.248875	0.141875	0.075875
		F	1.83887	1.67988	1.43287	1.17087	0.906875	0.612875	0.378875	0.230875	0.121875	0.068875	0.035875
		G	1.79387	1.67988	1.56387	1.38287	1.14687	0.869875	0.602875	0.376875	0.225875	0.124875	0.066875
		H	1.72687	1.60987	1.44787	1.27387	1.01887	0.703875	0.472875	0.282875	0.163875	0.087875	0.045875

[truncated: 40 more sheets: C1-IgG S1, C2-IgG S1, C3-IgG S2, C4-IgG S2, P1-IgG S1, P2-IgG S1, P3-IgG S2, P4-IgG S2, H5-IgA S1, H6-IgA S1, H7-IgA S2, H8-IgA S2, S5-IgA S1, S6-IgA S1, S7-IgA S2, S8-IgA S2, C5-IgA S1, C6-IgA S1, C7-IgA S2, C8-IgA S2 …]
