# Supplementary material for: Breadth of antibody activity elicited by an influenza B hemagglutinin vaccine is influenced by pre-existing immune responses to influenza B viruses
Source: J Virol. 2025 Jul 15;99(8):e00705-25. doi: 10.1128/jvi.00705-25 (PMC12363200; doi:10.1128/jvi.00705-25)
Supplement: File S3 — FluoroSpot data used to generate Fig. 3 and 4. [file jvi.00705-25-s0003.xlsx]

## Sheet: Percent SFUs
SUPPLEMENTAL FILE 3: FluoroSpot Raw Data
Note: The various Excel sheets shows the raw data spot counts for each plate & the values obtained through multiplying by the appropriate dilution factor (for SFUs per 1 million cells)
	B/HK/01 (VIC)	SFUs per 1M cells			Total SFUs per 1M cells	% total SFUs by Isotype				B/SH/02 (YAM)	SFUs per 1M cells			Total SFUs per 1M cells	% total SFUs by Isotype
		IgM	IgG	IgA		IgM	IgG	IgA			IgM	IgG	IgA		IgM	IgG	IgA
	YAM > PH/13	53.3333	35.3704	70.2778	158.981	0.335469	0.222481	0.44205		YAM > PH/13	18.3333	58.6111	63.8889	140.833	0.130178	0.416174	0.453649
	YAM > CO/17	51.2037	42.2222	127.222	220.648	0.23206	0.191355	0.576584		YAM > CO/17	22.2222	45.1852	52.963	120.37	0.184615	0.375385	0.44
	YAM > BC2	94.3519	31.8519	51.6667	177.87	0.530453	0.179073	0.290474		YAM > BC2	26.6667	43.2407	34.8148	104.722	0.254642	0.412909	0.332449
	YAM > Mock	116.944	15.1852	31.7593	163.889	0.713559	0.0926554	0.193785		YAM > Mock	28.3333	25.1852	34.1667	87.6852	0.323126	0.287223	0.389652
	VIC > PH/13	67.2222	22.2222	32.7778	122.222	0.55	0.181818	0.268182		VIC > PH/13	16.1111	47.5	27.963	91.5741	0.175935	0.518706	0.305359
	VIC > CO/17	70.8333	36.2963	34.6296	141.759	0.499673	0.256042	0.244285		VIC > CO/17	14.2593	28.9815	25	68.2407	0.208955	0.424695	0.36635
	VIC > BC2	176.944	53.7963	75.9259	306.667	0.576993	0.175423	0.247585		VIC > BC2	36.0185	13.7037	31.1111	80.8333	0.44559	0.16953	0.38488
	VIC > Mock	17.7778	25	120.556	163.333	0.108844	0.153061	0.738095		VIC > Mock	10	16.2963	100	126.296	0.0791789	0.129032	0.791789
	YAM + VIC > PH/13	125.556	35.9259	48.7963	210.278	0.597094	0.17085	0.232056		YAM + VIC > PH/13	28.6111	64.2593	19.537	112.407	0.25453	0.571664	0.173806
	YAM + VIC > CO/17	83.0556	32.037	91.9444	207.037	0.401163	0.154741	0.444097		YAM + VIC > CO/17	14.8148	15.5556	15	45.3704	0.326531	0.342857	0.330612
	YAM + VIC > BC2	142.222	34.6296	84.0741	260.926	0.545067	0.132718	0.322214		YAM + VIC > BC2	21.6667	30.1852	10	61.8519	0.350299	0.488024	0.161677
	YAM + VIC > Mock	129.444	30.1852	29.4444	189.074	0.684623	0.159647	0.15573		YAM + VIC > Mock	24.2593	22.037	7.22222	53.5185	0.453287	0.411765	0.134948
	Naive > PH/13	92.2222	32.963	57.7778	182.963	0.504049	0.180162	0.315789		Naive > PH/13	25	20.5556	12.7778	58.3333	0.428571	0.352381	0.219048
	Naive > CO/17	190.556	18.8889	63.7037	273.148	0.697627	0.0691525	0.23322		Naive > CO/17	32.2222	8.7037	5.37037	46.2963	0.696	0.188	0.116
	Naive > BC2	190	22.963	48.1481	261.111	0.72766	0.0879433	0.184397		Naive > BC2	40	13.6111	13.7037	67.3148	0.594223	0.202201	0.203576
	B/CO/17 (VIC)	SFUs per 1M cells			Total SFUs per 1M cells	% total SFUs by Isotype				B/PH/13 (YAM)	SFUs per 1M cells			Total SFUs per 1M cells	% total SFUs by Isotype
		IgM	IgG	IgA		IgM	IgG	IgA			IgM	IgG	IgA		IgM	IgG	IgA
	YAM > PH/13	21.1111	21.1111	26.6667	68.8889	0.306452	0.306452	0.387097		YAM > PH/13	22.3148	54.2593	58.7037	135.278	0.164956	0.401095	0.433949
	YAM > CO/17	10.7407	76.3889	27.7778	114.907	0.093473	0.664786	0.241741		YAM > CO/17	23.4259	37.5926	56.6667	117.685	0.199056	0.319434	0.481511
	YAM > BC2	26.1111	36.7593	25.1852	88.0556	0.29653	0.417455	0.286015		YAM > BC2	29.2593	48.8889	42.5	120.648	0.242517	0.405219	0.352264
	YAM > Mock	23.4259	6.38889	16.2963	46.1111	0.508032	0.138554	0.353414		YAM > Mock	29.6296	15.1852	26.4815	71.2963	0.415584	0.212987	0.371429
	VIC > PH/13	13.1481	21.9444	17.5926	52.6852	0.249561	0.41652	0.333919		VIC > PH/13	22.3148	50.9259	17.7778	91.0185	0.245168	0.559512	0.19532
	VIC > CO/17	19.8148	20.1852	25.9259	65.9259	0.300562	0.30618	0.393258		VIC > CO/17	18.8889	49.537	26.1111	94.537	0.199804	0.523996	0.2762
	VIC > BC2	48.3333	59.1667	15.1852	122.685	0.393962	0.482264	0.123774		VIC > BC2	66.2037	16.8519	36.6667	119.722	0.552978	0.140758	0.306265
	VIC > Mock	6.66667	13.3333	49.0741	69.0741	0.0965147	0.193029	0.710456		VIC > Mock	15.5556	28.8889	86.1111	130.556	0.119149	0.221277	0.659574
	YAM + VIC > PH/13	34.4444	33.0556	20.0926	87.5926	0.393235	0.377378	0.229387		YAM + VIC > PH/13	42.7778	78.0556	15.1852	136.019	0.3145	0.57386	0.111641
	YAM + VIC > CO/17	45.2778	45	17.4074	107.685	0.420464	0.417885	0.161651		YAM + VIC > CO/17	31.8519	16.4815	18.0556	66.3889	0.479777	0.248257	0.271967
	YAM + VIC > BC2	32.3148	27.3148	13.5185	73.1481	0.441772	0.373418	0.18481		YAM + VIC > BC2	25.7407	23.5185	16.6667	65.9259	0.390449	0.356742	0.252809
	YAM + VIC > Mock	37.963	20.5556	8.88889	67.4074	0.563187	0.304945	0.131868		YAM + VIC > Mock	28.9815	8.88889	9.72222	47.5926	0.608949	0.18677	0.20428
	Naive > PH/13	30.5556	6.66667	4.81481	42.037	0.726872	0.15859	0.114537		Naive > PH/13	44.3519	78.0556	14.2593	136.667	0.324526	0.571138	0.104336
	Naive > CO/17	70.2778	57.1296	14.0741	141.481	0.496728	0.403796	0.0994764		Naive > CO/17	49.0741	8.61111	13.3333	71.0185	0.691004	0.121252	0.187744
	Naive > BC2	61.3889	37.5926	11.4815	110.463	0.555742	0.340319	0.10394		Naive > BC2	57.5926	12.7778	16.2037	86.5741	0.665241	0.147594	0.187166

## Sheet: 1-HK01 Set 1
	Software version: ImmunoSpot 7.0.38.2
	QC review last updated on Fri Mar 14 14:03:31 2025 by ImmunoSpot 7.0.38.2; Authenticated user: 'S6ULT-02-8152\CTL'
	Analyzer Serial number and Computer name: S6ULT-02-8152
	UV counting algorithm: Enhanced
	UV pairing algorithm: Co-expression expected (LED only)
	D:\Plates\Michael\2025-03-14 FluoroSpot BPL\FluoroSpot BPL_Plate01\qc\Results.xls
	Scanning: 8 bit
	Counting: 8 bit
	Inclusive Spot Counts
	2_520														Cell counts & Dilution Factor calculation					SPOT COUNTS x DILUTION FACTOR
															* Sample 8 (VIC > Mock) initial cell count = 150,000, so 4th dilution (18,750) added
		1	2	3	4	5	6	7	8	9	10	11	12							2_520 (IgM)	1	2	3	4	5	6	7	8	9	10	11	12		AVERAGES			IgM	IgG	IgA
															Cell Count	Dil Factor (per 1M)					YAM > PH/13			YAM > CO/17			YAM > BC2			YAM > Mock				YAM > PH/13			53.3333	35.3704	70.2778
	A	13	16	13	15	19	21	36	30	37	44	37	34		300000	3.33333				A	43.3333	53.3333	43.3333	50	63.3333	70	120	100	123.333	146.667	123.333	113.333		YAM > CO/17			51.2037	42.2222	127.222
	B	11	11	13	9	10	6	20	10	12	16	14	11		150000	6.66667				B	73.3333	73.3333	86.6667	60	66.6667	40	133.333	66.6667	80	106.667	93.3333	73.3333		YAM > BC2			94.3519	31.8519	51.6667
	C	3	4	1	3	1	0	10	3	4	8	6	12		75000	13.3333				C	40	53.3333	13.3333	40	13.3333	0	133.333	40	53.3333	106.667	80	160		YAM > Mock			116.944	15.1852	31.7593
	D	3	1	2	2	0	0	6	0	2	3	7	5		37500	26.6667				D	80	26.6667	53.3333	53.3333	0	0	160	0	53.3333	80	186.667	133.333		VIC > PH/13			67.2222	22.2222	32.7778
	E	20	22	18	22	18	25	17	31	37	2	3	2		300000	3.33333				E	66.6667	73.3333	60	73.3333	60	83.3333	56.6667	103.333	123.333	13.3333	20	13.3333		VIC > CO/17			70.8333	36.2963	34.6296
	F	11	12	8	15	5	9	24	29	25	0	0	2		150000	6.66667				F	73.3333	80	53.3333	100	33.3333	60	160	193.333	166.667	0	0	26.6667		VIC > BC2			176.944	53.7963	75.9259
	G	6	5	5	10	7	2	23	9	15	0	0	0		75000	13.3333				G	80	66.6667	66.6667	133.333	93.3333	26.6667	306.667	120	200	0	0	0		VIC > Mock			17.7778	25	120.556
	H	1	1	5	3	2	2	11	6	9	0	0	0		37500	26.6667				H	26.6667	26.6667	133.333	80	53.3333	53.3333	293.333	160	240	0	0	0
															18750	53.3333					VIC > PH/13			VIC > CO/17			VIC > BC2			VIC > Mock				Note: VIC > Mock samples = half as many cells for initial dilution
																			Dilution AVG (if > 0)	YAM	59.1667	51.6667	49.1667	50.8333	47.7778	55	136.667	68.8889	77.5	110	120.833	120
																				VIC	61.6667	61.6667	78.3333	96.6667	60	55.8333	204.167	144.167	182.5	13.3333	20	20
	3_600
		1	2	3	4	5	6	7	8	9	10	11	12							3_600 (IgG)	1	2	3	4	5	6	7	8	9	10	11	12
															Cells	Dil Factor (per 1M)					YAM > PH/13			YAM > CO/17			YAM > BC2			YAM > Mock
	A	14	18	6	13	16	7	6	8	6	3	4	4		300000	3.33333				A	46.6667	60	20	43.3333	53.3333	23.3333	20	26.6667	20	10	13.3333	13.3333
	B	6	3	8	5	6	9	7	2	12	2	0	1		150000	6.66667				B	40	20	53.3333	33.3333	40	60	46.6667	13.3333	80	13.3333	0	6.66667
	C	1	1	3	5	1	0	3	1	0	2	0	0		75000	13.3333				C	13.3333	13.3333	40	66.6667	13.3333	0	40	13.3333	0	26.6667	0	0
	D	0	0	2	0	1	2	0	0	1	0	0	1		37500	26.6667				D	0	0	53.3333	0	26.6667	53.3333	0	0	26.6667	0	0	26.6667
	E	5	2	4	7	7	3	29	8	13	1	3	3		300000	3.33333				E	16.6667	6.66667	13.3333	23.3333	23.3333	10	96.6667	26.6667	43.3333	6.66667	20	20
	F	1	6	3	7	1	2	8	3	5	0	1	1		150000	6.66667				F	6.66667	40	20	46.6667	6.66667	13.3333	53.3333	20	33.3333	0	13.3333	13.3333
	G	1	5	0	2	1	2	5	5	3	2	0	1		75000	13.3333				G	13.3333	66.6667	0	26.6667	13.3333	26.6667	66.6667	66.6667	40	53.3333	0	26.6667
	H	0	0	0	0	2	6	5	1	0	0	0	1		37500	26.6667				H	0	0	0	0	53.3333	160	133.333	26.6667	0	0	0	53.3333
															18750	53.3333					VIC > PH/13			VIC > CO/17			VIC > BC2			VIC > Mock
																			Dilution AVG (if > 0)	YAM	33.3333	31.1111	41.6667	47.7778	33.3333	45.5556	35.5556	17.7778	42.2222	16.6667	13.3333	15.5556
																				VIC	12.2222	37.7778	16.6667	32.2222	24.1667	52.5	87.5	35	38.8889	30	16.6667	28.3333
	5_690
		1	2	3	4	5	6	7	8	9	10	11	12							5_690 (IgA)	1	2	3	4	5	6	7	8	9	10	11	12
															Cells	Dil Factor (per 1M)					YAM > PH/13			YAM > CO/17			YAM > BC2			YAM > Mock
	A	8	16	17	26	43	25	11	11	16	5	6	3		300000	3.33333				A	26.6667	53.3333	56.6667	86.6667	143.333	83.3333	36.6667	36.6667	53.3333	16.6667	20	10
	B	9	20	23	51	24	25	8	8	13	3	10	3		150000	6.66667				B	60	133.333	153.333	340	160	166.667	53.3333	53.3333	86.6667	20	66.6667	20
	C	8	5	4	8	5	6	4	1	3	3	4	0		75000	13.3333				C	106.667	66.6667	53.3333	106.667	66.6667	80	53.3333	13.3333	40	40	53.3333	0
	D	2	1	2	7	1	3	1	4	0	1	1	2		37500	26.6667				D	53.3333	26.6667	53.3333	186.667	26.6667	80	26.6667	106.667	0	26.6667	26.6667	53.3333
	E	11	15	14	7	15	9	16	15	24	24	23	28		300000	3.33333				E	36.6667	50	46.6667	23.3333	50	30	53.3333	50	80	160	153.333	186.667
	F	2	9	6	13	4	3	11	9	15	21	8	8		150000	6.66667				F	13.3333	60	40	86.6667	26.6667	20	73.3333	60	100	280	106.667	106.667
	G	2	1	1	2	2	2	8	7	5	5	1	1		75000	13.3333				G	26.6667	13.3333	13.3333	26.6667	26.6667	26.6667	106.667	93.3333	66.6667	133.333	26.6667	26.6667
	H	0	0	1	0	1	1	4	0	2	1	1	3		37500	26.6667				H	0	0	26.6667	0	26.6667	26.6667	106.667	0	53.3333	53.3333	53.3333	160
															18750	53.3333					VIC > PH/13			VIC > CO/17			VIC > BC2			VIC > Mock
																			Dilution AVG (if > 0)	YAM	61.6667	70	79.1667	180	99.1667	102.5	42.5	52.5	60	25.8333	41.6667	27.7778
																				VIC	25.5556	41.1111	31.6667	45.5556	32.5	25.8333	85	67.7778	75	156.667	85	120

## Sheet: 2-CO17 Set 1
	Software version: ImmunoSpot 7.0.38.2
	QC review last updated on Fri Mar 14 14:03:38 2025 by ImmunoSpot 7.0.38.2; Authenticated user: 'S6ULT-02-8152\CTL'
	Analyzer Serial number and Computer name: S6ULT-02-8152
	UV counting algorithm: Enhanced
	UV pairing algorithm: Co-expression expected (LED only)
	D:\Plates\Michael\2025-03-14 FluoroSpot BPL\FluoroSpot BPL_Plate02\qc\Results.xls
	Scanning: 8 bit
	Counting: 8 bit
	Inclusive Spot Counts
	2_520														Cell counts & Dilution Factor calculation					SPOT COUNTS x DILUTION FACTOR
															* Sample 8 (VIC > Mock) initial cell count = 150,000, so 4th dilution (18,750) added
		1	2	3	4	5	6	7	8	9	10	11	12							2_520 (IgM)	1	2	3	4	5	6	7	8	9	10	11	12		AVERAGES			IgM	IgG	IgA
															Cell Count	Dil Factor (per 1M)					YAM > PH/13			YAM > CO/17			YAM > BC2			YAM > Mock				YAM > PH/13			21.1111	21.1111	26.6667
	A	4	3	6	2	1	3	16	5	3	3	2	5		300000	3.33333				A	13.3333	10	20	6.66667	3.33333	10	53.3333	16.6667	10	10	6.66667	16.6667		YAM > CO/17			10.7407	76.3889	27.7778
	B	2	0	4	2	1	2	2	4	5	6	5	5		150000	6.66667				B	13.3333	0	26.6667	13.3333	6.66667	13.3333	13.3333	26.6667	33.3333	40	33.3333	33.3333		YAM > BC2			26.1111	36.7593	25.1852
	C	4	1	1	0	0	0	2	1	3	1	2	2		75000	13.3333				C	53.3333	13.3333	13.3333	0	0	0	26.6667	13.3333	40	13.3333	26.6667	26.6667		YAM > Mock			23.4259	6.38889	16.2963
	D	0	1	0	1	0	0	1	1	1	0	1	1		37500	26.6667				D	0	26.6667	0	26.6667	0	0	26.6667	26.6667	26.6667	0	26.6667	26.6667		VIC > PH/13			13.1481	21.9444	17.5926
	E	4	3	4	8	7	1	7	2	4	0	0	1		300000	3.33333				E	13.3333	10	13.3333	26.6667	23.3333	3.33333	23.3333	6.66667	13.3333	0	0	6.66667		VIC > CO/17			19.8148	20.1852	25.9259
	F	2	1	4	3	2	4	5	4	10	0	1	0		150000	6.66667				F	13.3333	6.66667	26.6667	20	13.3333	26.6667	33.3333	26.6667	66.6667	0	13.3333	0		VIC > BC2			48.3333	59.1667	15.1852
	G	0	0	1	0	2	0	0	6	4	0	0	0		75000	13.3333				G	0	0	13.3333	0	26.6667	0	0	80	53.3333	0	0	0		VIC > Mock			6.66667	13.3333	49.0741
	H	0	0	0	0	0	0	5	1	2	0	0	0		37500	26.6667				H	0	0	0	0	0	0	133.333	26.6667	53.3333	0	0	0
															18750	53.3333					VIC > PH/13			VIC > CO/17			VIC > BC2			VIC > Mock				Note: VIC > Mock samples = half as many cells for initial dilution
																			Dilution AVG (if > 0)	YAM	26.6667	16.6667	20	15.5556	5	11.6667	30	20.8333	27.5	21.1111	23.3333	25.8333
																				VIC	13.3333	8.33333	17.7778	23.3333	21.1111	15	63.3333	35	46.6667	0	13.3333	6.66667
	3_600
		1	2	3	4	5	6	7	8	9	10	11	12							3_600 (IgG)	1	2	3	4	5	6	7	8	9	10	11	12
															Cells	Dil Factor (per 1M)					YAM > PH/13			YAM > CO/17			YAM > BC2			YAM > Mock
	A	6	1	1	17	17	5	17	10	16	1	3	0		300000	3.33333				A	20	3.33333	3.33333	56.6667	56.6667	16.6667	56.6667	33.3333	53.3333	3.33333	10	0
	B	3	3	2	11	4	9	5	1	1	0	2	0		150000	6.66667				B	20	20	13.3333	73.3333	26.6667	60	33.3333	6.66667	6.66667	0	13.3333	0
	C	2	0	0	7	4	12	2	2	7	0	1	0		75000	13.3333				C	26.6667	0	0	93.3333	53.3333	160	26.6667	26.6667	93.3333	0	13.3333	0
	D	1	1	2	6	2	4	1	1	0	0	1	0		37500	26.6667				D	26.6667	26.6667	53.3333	160	53.3333	106.667	26.6667	26.6667	0	0	26.6667	0
	E	3	4	5	6	9	4	11	16	25	2	1	3		300000	3.33333				E	10	13.3333	16.6667	20	30	13.3333	36.6667	53.3333	83.3333	13.3333	6.66667	20
	F	3	2	0	3	1	2	5	16	11	1	0	0		150000	6.66667				F	20	13.3333	0	20	6.66667	13.3333	33.3333	106.667	73.3333	13.3333	0	0
	G	1	1	1	2	0	2	2	1	7	0	0	0		75000	13.3333				G	13.3333	13.3333	13.3333	26.6667	0	26.6667	26.6667	13.3333	93.3333	0	0	0
	H	4	0	0	0	0	1	3	1	0	0	0	0		37500	26.6667				H	106.667	0	0	0	0	26.6667	80	26.6667	0	0	0	0
															18750	53.3333					VIC > PH/13			VIC > CO/17			VIC > BC2			VIC > Mock
																			Dilution AVG (if > 0)	YAM	23.3333	16.6667	23.3333	95.8333	47.5	85.8333	35.8333	23.3333	51.1111	3.33333	15.8333	0
																				VIC	37.5	13.3333	15	22.2222	18.3333	20	44.1667	50	83.3333	13.3333	6.66667	20
	5_690
		1	2	3	4	5	6	7	8	9	10	11	12							5_690 (IgA)	1	2	3	4	5	6	7	8	9	10	11	12
															Cells	Dil Factor (per 1M)					YAM > PH/13			YAM > CO/17			YAM > BC2			YAM > Mock
	A	7	7	4	1	4	4	2	2	4	5	2	1		300000	3.33333				A	23.3333	23.3333	13.3333	3.33333	13.3333	13.3333	6.66667	6.66667	13.3333	16.6667	6.66667	3.33333
	B	5	2	8	5	8	6	1	2	3	2	2	0		150000	6.66667				B	33.3333	13.3333	53.3333	33.3333	53.3333	40	6.66667	13.3333	20	13.3333	13.3333	0
	C	4	1	1	1	3	2	1	1	6	1	1	1		75000	13.3333				C	53.3333	13.3333	13.3333	13.3333	40	26.6667	13.3333	13.3333	80	13.3333	13.3333	13.3333
	D	1	1	0	0	2	0	3	0	0	0	0	2		37500	26.6667				D	26.6667	26.6667	0	0	53.3333	0	80	0	0	0	0	53.3333
	E	0	3	1	5	1	2	4	4	3	10	15	12		300000	3.33333				E	0	10	3.33333	16.6667	3.33333	6.66667	13.3333	13.3333	10	66.6667	100	80
	F	2	2	1	0	1	4	1	2	0	1	2	2		150000	6.66667				F	13.3333	13.3333	6.66667	0	6.66667	26.6667	6.66667	13.3333	0	13.3333	26.6667	26.6667
	G	4	0	1	5	0	0	0	2	0	1	2	0		75000	13.3333				G	53.3333	0	13.3333	66.6667	0	0	0	26.6667	0	26.6667	53.3333	0
	H	0	0	0	2	1	1	1	1	0	0	1	0		37500	26.6667				H	0	0	0	53.3333	26.6667	26.6667	26.6667	26.6667	0	0	53.3333	0
															18750	53.3333					VIC > PH/13			VIC > CO/17			VIC > BC2			VIC > Mock
																			Dilution AVG (if > 0)	YAM	34.1667	19.1667	26.6667	16.6667	40	26.6667	26.6667	11.1111	37.7778	14.4444	11.1111	23.3333
																				VIC	33.3333	11.6667	7.77778	45.5556	12.2222	20	15.5556	20	10	35.5556	58.3333	53.3333

## Sheet: 3-SH02 Set 1
	Software version: ImmunoSpot 7.0.38.2
	QC review last updated on Fri Mar 14 14:04:51 2025 by ImmunoSpot 7.0.38.2; Authenticated user: 'S6ULT-02-8152\CTL'
	Analyzer Serial number and Computer name: S6ULT-02-8152
	UV counting algorithm: Enhanced
	UV pairing algorithm: Co-expression expected (LED only)
	D:\Plates\Michael\2025-03-14 FluoroSpot BPL\FluoroSpot BPL_Plate03\qc\Results.xls
	Scanning: 8 bit
	Counting: 8 bit
	Inclusive Spot Counts
	2_520														Cell counts & Dilution Factor calculation					SPOT COUNTS x DILUTION FACTOR
															* Sample 8 (VIC > Mock) initial cell count = 150,000, so 4th dilution (18,750) added
		1	2	3	4	5	6	7	8	9	10	11	12							2_520 (IgM)	1	2	3	4	5	6	7	8	9	10	11	12		AVERAGES			IgM	IgG	IgA
															Cell Count	Dil Factor (per 1M)					YAM > PH/13			YAM > CO/17			YAM > BC2			YAM > Mock				YAM > PH/13			18.3333	58.6111	63.8889
	A	4	9	4	9	7	6	10	7	8	6	6	3		300000	3.33333				A	13.3333	30	13.3333	30	23.3333	20	33.3333	23.3333	26.6667	20	20	10		YAM > CO/17			22.2222	45.1852	52.963
	B	4	2	3	5	1	4	2	6	3	8	6	7		150000	6.66667				B	26.6667	13.3333	20	33.3333	6.66667	26.6667	13.3333	40	20	53.3333	40	46.6667		YAM > BC2			26.6667	43.2407	34.8148
	C	1	0	1	0	0	1	1	0	1	1	2	2		75000	13.3333				C	13.3333	0	13.3333	0	0	13.3333	13.3333	0	13.3333	13.3333	26.6667	26.6667		YAM > Mock			28.3333	25.1852	34.1667
	D	0	0	0	0	0	0	2	0	0	1	0	0		37500	26.6667				D	0	0	0	0	0	0	53.3333	0	0	26.6667	0	0		VIC > PH/13			16.1111	47.5	27.963
	E	5	2	2	1	3	2	15	6	6	1	0	2		300000	3.33333				E	16.6667	6.66667	6.66667	3.33333	10	6.66667	50	20	20	6.66667	0	13.3333		VIC > CO/17			14.2593	28.9815	25
	F	0	2	2	4	1	2	9	12	5	2	0	1		150000	6.66667				F	0	13.3333	13.3333	26.6667	6.66667	13.3333	60	80	33.3333	26.6667	0	13.3333		VIC > BC2			36.0185	13.7037	31.1111
	G	3	0	0	0	0	0	2	4	1	0	0	0		75000	13.3333				G	40	0	0	0	0	0	26.6667	53.3333	13.3333	0	0	0		VIC > Mock			10	16.2963	100
	H	0	0	0	1	0	1	1	1	0	0	0	0		37500	26.6667				H	0	0	0	26.6667	0	26.6667	26.6667	26.6667	0	0	0	0
															18750	53.3333					VIC > PH/13			VIC > CO/17			VIC > BC2			VIC > Mock				Note: VIC > Mock samples = half as many cells for initial dilution
																			Dilution AVG (if > 0)	YAM	17.7778	21.6667	15.5556	31.6667	15	20	28.3333	31.6667	20	28.3333	28.8889	27.7778
																				VIC	28.3333	10	10	18.8889	8.33333	15.5556	40.8333	45	22.2222	16.6667	0	13.3333
	3_600
		1	2	3	4	5	6	7	8	9	10	11	12							3_600 (IgG)	1	2	3	4	5	6	7	8	9	10	11	12
															Cells	Dil Factor (per 1M)					YAM > PH/13			YAM > CO/17			YAM > BC2			YAM > Mock
	A	30	17	14	17	6	16	7	15	15	7	8	7		300000	3.33333				A	100	56.6667	46.6667	56.6667	20	53.3333	23.3333	50	50	23.3333	26.6667	23.3333
	B	9	5	11	11	4	15	2	7	4	5	3	1		150000	6.66667				B	60	33.3333	73.3333	73.3333	26.6667	100	13.3333	46.6667	26.6667	33.3333	20	6.66667
	C	2	1	6	0	1	1	5	3	2	0	0	1		75000	13.3333				C	26.6667	13.3333	80	0	13.3333	13.3333	66.6667	40	26.6667	0	0	13.3333
	D	3	4	1	1	1	3	0	4	0	2	1	0		37500	26.6667				D	80	106.667	26.6667	26.6667	26.6667	80	0	106.667	0	53.3333	26.6667	0
	E	10	13	14	12	8	5	4	2	2	1	1	2		300000	3.33333				E	33.3333	43.3333	46.6667	40	26.6667	16.6667	13.3333	6.66667	6.66667	6.66667	6.66667	13.3333
	F	4	5	6	5	3	3	0	3	2	2	0	1		150000	6.66667				F	26.6667	33.3333	40	33.3333	20	20	0	20	13.3333	26.6667	0	13.3333
	G	3	2	5	3	1	4	0	2	0	2	0	0		75000	13.3333				G	40	26.6667	66.6667	40	13.3333	53.3333	0	26.6667	0	53.3333	0	0
	H	4	1	3	0	0	1	0	0	0	0	0	0		37500	26.6667				H	106.667	26.6667	80	0	0	26.6667	0	0	0	0	0	0
															18750	53.3333					VIC > PH/13			VIC > CO/17			VIC > BC2			VIC > Mock
																			Dilution AVG (if > 0)	YAM	66.6667	52.5	56.6667	52.2222	21.6667	61.6667	34.4444	60.8333	34.4444	36.6667	24.4444	14.4444
																				VIC	51.6667	32.5	58.3333	37.7778	20	29.1667	13.3333	17.7778	10	28.8889	6.66667	13.3333
	5_690
		1	2	3	4	5	6	7	8	9	10	11	12							5_690 (IgA)	1	2	3	4	5	6	7	8	9	10	11	12
															Cells	Dil Factor (per 1M)					YAM > PH/13			YAM > CO/17			YAM > BC2			YAM > Mock
	A	23	19	14	25	13	17	11	15	6	6	6	3		300000	3.33333				A	76.6667	63.3333	46.6667	83.3333	43.3333	56.6667	36.6667	50	20	20	20	10
	B	11	11	4	12	9	11	3	10	4	11	10	7		150000	6.66667				B	73.3333	73.3333	26.6667	80	60	73.3333	20	66.6667	26.6667	73.3333	66.6667	46.6667
	C	2	10	8	2	2	2	3	1	3	2	2	1		75000	13.3333				C	26.6667	133.333	106.667	26.6667	26.6667	26.6667	40	13.3333	40	26.6667	26.6667	13.3333
	D	2	1	0	0	0	0	0	0	0	1	2	1		37500	26.6667				D	53.3333	26.6667	0	0	0	0	0	0	0	26.6667	53.3333	26.6667
	E	3	4	7	4	7	5	14	3	7	8	27	36		300000	3.33333				E	10	13.3333	23.3333	13.3333	23.3333	16.6667	46.6667	10	23.3333	53.3333	180	240
	F	3	2	0	5	2	5	3	4	5	9	4	3		150000	6.66667				F	20	13.3333	0	33.3333	13.3333	33.3333	20	26.6667	33.3333	120	53.3333	40
	G	5	0	0	0	1	1	3	4	2	5	1	4		75000	13.3333				G	66.6667	0	0	0	13.3333	13.3333	40	53.3333	26.6667	133.333	26.6667	106.667
	H	0	2	1	2	1	1	0	0	0	1	0	2		37500	26.6667				H	0	53.3333	26.6667	53.3333	26.6667	26.6667	0	0	0	53.3333	0	106.667
															18750	53.3333					VIC > PH/13			VIC > CO/17			VIC > BC2			VIC > Mock
																			Dilution AVG (if > 0)	YAM	57.5	74.1667	60	63.3333	43.3333	52.2222	32.2222	43.3333	28.8889	36.6667	41.6667	24.1667
																				VIC	32.2222	26.6667	25	33.3333	19.1667	22.5	35.5556	30	27.7778	90	86.6667	123.333

## Sheet: 4-PH13 Set 1
	Software version: ImmunoSpot 7.0.38.2
	QC review last updated on Fri Mar 14 14:06:20 2025 by ImmunoSpot 7.0.38.2; Authenticated user: 'S6ULT-02-8152\CTL'
	Analyzer Serial number and Computer name: S6ULT-02-8152
	UV counting algorithm: Enhanced
	UV pairing algorithm: Co-expression expected (LED only)
	D:\Plates\Michael\2025-03-14 FluoroSpot BPL\FluoroSpot BPL_Plate04\qc\Results.xls
	Scanning: 8 bit
	Counting: 8 bit
	Inclusive Spot Counts
	2_520														Cell counts & Dilution Factor calculation					SPOT COUNTS x DILUTION FACTOR
															* Sample 8 (VIC > Mock) initial cell count = 150,000, so 4th dilution (18,750) added
		1	2	3	4	5	6	7	8	9	10	11	12							2_520 (IgM)	1	2	3	4	5	6	7	8	9	10	11	12		AVERAGES			IgM	IgG	IgA
															Cell Count	Dil Factor (per 1M)					YAM > PH/13			YAM > CO/17			YAM > BC2			YAM > Mock				YAM > PH/13			22.3148	54.2593	58.7037
	A	7	11	8	5	6	2	15	6	4	8	7	8		300000	3.33333				A	23.3333	36.6667	26.6667	16.6667	20	6.66667	50	20	13.3333	26.6667	23.3333	26.6667		YAM > CO/17			23.4259	37.5926	56.6667
	B	2	1	2	1	6	3	9	4	0	4	5	5		150000	6.66667				B	13.3333	6.66667	13.3333	6.66667	40	20	60	26.6667	0	26.6667	33.3333	33.3333		YAM > BC2			29.2593	48.8889	42.5
	C	0	4	1	2	1	0	3	2	1	1	1	2		75000	13.3333				C	0	53.3333	13.3333	26.6667	13.3333	0	40	26.6667	13.3333	13.3333	13.3333	26.6667		YAM > Mock			29.6296	15.1852	26.4815
	D	0	1	0	1	0	2	0	0	0	3	0	0		37500	26.6667				D	0	26.6667	0	26.6667	0	53.3333	0	0	0	80	0	0		VIC > PH/13			22.3148	50.9259	17.7778
	E	4	6	3	6	7	3	22	27	22	2	2	3		300000	3.33333				E	13.3333	20	10	20	23.3333	10	73.3333	90	73.3333	13.3333	13.3333	20		VIC > CO/17			18.8889	49.537	26.1111
	F	4	3	2	8	2	1	12	17	5	0	0	0		150000	6.66667				F	26.6667	20	13.3333	53.3333	13.3333	6.66667	80	113.333	33.3333	0	0	0		VIC > BC2			66.2037	16.8519	36.6667
	G	1	1	3	2	1	0	3	3	4	0	0	0		75000	13.3333				G	13.3333	13.3333	40	26.6667	13.3333	0	40	40	53.3333	0	0	0		VIC > Mock			15.5556	28.8889	86.1111
	H	0	2	1	1	0	0	0	3	2	0	0	0		37500	26.6667				H	0	53.3333	26.6667	26.6667	0	0	0	80	53.3333	0	0	0
															18750	53.3333					VIC > PH/13			VIC > CO/17			VIC > BC2			VIC > Mock				Note: VIC > Mock samples = half as many cells for initial dilution
																			Dilution AVG (if > 0)	YAM	18.3333	30.8333	17.7778	19.1667	24.4444	26.6667	50	24.4444	13.3333	36.6667	23.3333	28.8889
																				VIC	17.7778	26.6667	22.5	31.6667	16.6667	8.33333	64.4444	80.8333	53.3333	13.3333	13.3333	20
	3_600
		1	2	3	4	5	6	7	8	9	10	11	12							3_600 (IgG)	1	2	3	4	5	6	7	8	9	10	11	12
															Cells	Dil Factor (per 1M)					YAM > PH/13			YAM > CO/17			YAM > BC2			YAM > Mock
	A	13	21	14	7	8	9	13	12	7	1	4	2		300000	3.33333				A	43.3333	70	46.6667	23.3333	26.6667	30	43.3333	40	23.3333	3.33333	13.3333	6.66667
	B	12	14	5	6	7	4	15	8	3	0	2	1		150000	6.66667				B	80	93.3333	33.3333	40	46.6667	26.6667	100	53.3333	20	0	13.3333	6.66667
	C	3	5	4	0	5	0	5	0	3	1	3	1		75000	13.3333				C	40	66.6667	53.3333	0	66.6667	0	66.6667	0	40	13.3333	40	13.3333
	D	1	2	0	1	3	1	1	1	4	1	0	0		37500	26.6667				D	26.6667	53.3333	0	26.6667	80	26.6667	26.6667	26.6667	106.667	26.6667	0	0
	E	16	25	15	15	11	13	4	5	4	4	3	4		300000	3.33333				E	53.3333	83.3333	50	50	36.6667	43.3333	13.3333	16.6667	13.3333	26.6667	20	26.6667
	F	4	3	6	11	10	10	1	3	4	0	1	0		150000	6.66667				F	26.6667	20	40	73.3333	66.6667	66.6667	6.66667	20	26.6667	0	13.3333	0
	G	7	2	4	5	3	1	0	0	2	0	1	0		75000	13.3333				G	93.3333	26.6667	53.3333	66.6667	40	13.3333	0	0	26.6667	0	26.6667	0
	H	0	2	2	0	0	1	0	0	0	1	0	0		37500	26.6667				H	0	53.3333	53.3333	0	0	26.6667	0	0	0	53.3333	0	0
															18750	53.3333					VIC > PH/13			VIC > CO/17			VIC > BC2			VIC > Mock
																			Dilution AVG (if > 0)	YAM	47.5	70.8333	44.4444	30	55	27.7778	59.1667	40	47.5	14.4444	22.2222	8.88889
																				VIC	57.7778	45.8333	49.1667	63.3333	47.7778	37.5	10	18.3333	22.2222	40	20	26.6667
	5_690
		1	2	3	4	5	6	7	8	9	10	11	12							5_690 (IgA)	1	2	3	4	5	6	7	8	9	10	11	12
															Cells	Dil Factor (per 1M)					YAM > PH/13			YAM > CO/17			YAM > BC2			YAM > Mock
	A	16	24	20	11	22	13	15	11	10	6	5	2		300000	3.33333				A	53.3333	80	66.6667	36.6667	73.3333	43.3333	50	36.6667	33.3333	20	16.6667	6.66667
	B	11	6	7	5	12	10	10	7	5	6	5	9		150000	6.66667				B	73.3333	40	46.6667	33.3333	80	66.6667	66.6667	46.6667	33.3333	40	33.3333	60
	C	2	5	5	7	5	2	4	1	1	1	1	3		75000	13.3333				C	26.6667	66.6667	66.6667	93.3333	66.6667	26.6667	53.3333	13.3333	13.3333	13.3333	13.3333	40
	D	0	3	2	1	3	2	0	3	1	1	0	1		37500	26.6667				D	0	80	53.3333	26.6667	80	53.3333	0	80	26.6667	26.6667	0	26.6667
	E	2	8	2	6	11	3	12	17	10	27	11	26		300000	3.33333				E	6.66667	26.6667	6.66667	20	36.6667	10	40	56.6667	33.3333	180	73.3333	173.333
	F	3	4	1	3	2	0	7	7	4	4	1	8		150000	6.66667				F	20	26.6667	6.66667	20	13.3333	0	46.6667	46.6667	26.6667	53.3333	13.3333	106.667
	G	1	0	2	4	3	2	2	1	3	3	3	2		75000	13.3333				G	13.3333	0	26.6667	53.3333	40	26.6667	26.6667	13.3333	40	80	80	53.3333
	H	0	0	0	1	0	0	0	0	0	1	0	0		37500	26.6667				H	0	0	0	26.6667	0	0	0	0	0	53.3333	0	0
															18750	53.3333					VIC > PH/13			VIC > CO/17			VIC > BC2			VIC > Mock
																			Dilution AVG (if > 0)	YAM	51.1111	66.6667	58.3333	47.5	75	47.5	56.6667	44.1667	26.6667	25	21.1111	33.3333
																				VIC	13.3333	26.6667	13.3333	30	30	18.3333	37.7778	38.8889	33.3333	91.6667	55.5556	111.111

## Sheet: 5-HK01 Set 2
	Software version: ImmunoSpot 7.0.38.2
	QC review last updated on Fri Mar 14 14:10:40 2025 by ImmunoSpot 7.0.38.2; Authenticated user: 'S6ULT-02-8152\CTL'
	Analyzer Serial number and Computer name: S6ULT-02-8152
	UV counting algorithm: Enhanced
	UV pairing algorithm: Co-expression expected (LED only)
	D:\Plates\Michael\2025-03-14 FluoroSpot BPL\FluoroSpot BPL_Plate05\qc\Results.xls
	Scanning: 8 bit
	Counting: 8 bit
	Inclusive Spot Counts
	2_520														Cell counts & Dilution Factor calculation					SPOT COUNTS x DILUTION FACTOR
		1	2	3	4	5	6	7	8	9	10	11	12							2_520 (IgM)	1	2	3	4	5	6	7	8	9	10	11	12		AVERAGES			IgM	IgG	IgA
															Cell Count	Dil Factor (per 1M)					YAM + VIC > PH/13			YAM + VIC > CO/17			YAM + VIC > BC2			YAM + VIC > Mock				YAM + VIC > PH/13			125.556	35.9259	48.7963
	A	37	41	38	41	26	44	35	35	48	45	31	42		300000	3.33333				A	123.333	136.667	126.667	136.667	86.6667	146.667	116.667	116.667	160	150	103.333	140		YAM + VIC > CO/17			83.0556	32.037	91.9444
	B	17	24	21	8	16	14	25	22	16	21	26	14		150000	6.66667				B	113.333	160	140	53.3333	106.667	93.3333	166.667	146.667	106.667	140	173.333	93.3333		YAM + VIC > BC2			142.222	34.6296	84.0741
	C	13	8	10	7	3	4	10	13	16	7	11	17		75000	13.3333				C	173.333	106.667	133.333	93.3333	40	53.3333	133.333	173.333	213.333	93.3333	146.667	226.667		YAM + VIC > Mock			129.444	30.1852	29.4444
	D	4	2	5	3	1	3	2	6	6	2	3	0		37500	26.6667				D	106.667	53.3333	133.333	80	26.6667	80	53.3333	160	160	53.3333	80	0		Naive > PH/13			92.2222	32.963	57.7778
	E	23	25	28	38	38	34	37	36	45	0	0	0		300000	3.33333				E	76.6667	83.3333	93.3333	126.667	126.667	113.333	123.333	120	150	0	0	0		Naive > CO/17			190.556	18.8889	63.7037
	F	23	15	20	33	30	29	39	31	35	0	0	0		150000	6.66667				F	153.333	100	133.333	220	200	193.333	260	206.667	233.333	0	0	0		Naive > BC2			190	22.963	48.1481
	G	11	3	7	27	18	17	18	20	13	0	0	0		75000	13.3333				G	146.667	40	93.3333	360	240	226.667	240	266.667	173.333	0	0	0
	H	4	2	1	5	9	4	5	6	8	0	0	0		37500	26.6667				H	106.667	53.3333	26.6667	133.333	240	106.667	133.333	160	213.333	0	0	0
																					Naive > PH/13			Naive > CO/17			Naive > BC2			BLANK
																			Dilution AVG (if > 0)	YAM + VIC	129.167	114.167	133.333	90.8333	65	93.3333	117.5	149.167	160	109.167	125.833	153.333
																				Naïve	120.833	69.1667	86.6667	210	201.667	160	189.167	188.333	192.5
	3_600
		1	2	3	4	5	6	7	8	9	10	11	12							3_600 (IgG)	1	2	3	4	5	6	7	8	9	10	11	12
															Cells	Dil Factor (per 1M)					YAM + VIC > PH/13			YAM + VIC > CO/17			YAM + VIC > BC2			YAM + VIC > Mock
	A	19	12	6	14	7	3	7	10	5	6	5	2		300000	3.33333				A	63.3333	40	20	46.6667	23.3333	10	23.3333	33.3333	16.6667	20	16.6667	6.66667
	B	7	8	5	4	4	6	5	8	6	4	3	2		150000	6.66667				B	46.6667	53.3333	33.3333	26.6667	26.6667	40	33.3333	53.3333	40	26.6667	20	13.3333
	C	0	3	1	2	5	2	4	2	3	2	0	2		75000	13.3333				C	0	40	13.3333	26.6667	66.6667	26.6667	53.3333	26.6667	40	26.6667	0	26.6667
	D	1	1	0	1	0	0	0	1	0	0	4	1		37500	26.6667				D	26.6667	26.6667	0	26.6667	0	0	0	26.6667	0	0	106.667	26.6667
	E	4	4	7	5	9	3	2	7	10	0	0	0		300000	3.33333				E	13.3333	13.3333	23.3333	16.6667	30	10	6.66667	23.3333	33.3333	0	0	0
	F	5	6	0	1	3	1	2	3	0	0	0	0		150000	6.66667				F	33.3333	40	0	6.66667	20	6.66667	13.3333	20	0	0	0	0
	G	2	4	1	4	1	1	0	2	2	0	0	0		75000	13.3333				G	26.6667	53.3333	13.3333	53.3333	13.3333	13.3333	0	26.6667	26.6667	0	0	0
	H	0	4	1	0	0	0	1	0	0	0	0	0		37500	26.6667				H	0	106.667	26.6667	0	0	0	26.6667	0	0	0	0	0
																					Naive > PH/13			Naive > CO/17			Naive > BC2			BLANK
																			Dilution AVG (if > 0)	YAM + VIC	45.5556	40	22.2222	31.6667	38.8889	25.5556	36.6667	35	32.2222	24.4444	47.7778	18.3333
																				Naïve	24.4444	53.3333	21.1111	25.5556	21.1111	10	15.5556	23.3333	30
	5_690
		1	2	3	4	5	6	7	8	9	10	11	12							5_690 (IgA)	1	2	3	4	5	6	7	8	9	10	11	12
															Cells	Dil Factor (per 1M)					YAM + VIC > PH/13			YAM + VIC > CO/17			YAM + VIC > BC2			YAM + VIC > Mock
	A	12	19	16	34	13	14	13	17	9	5	10	3		300000	3.33333				A	40	63.3333	53.3333	113.333	43.3333	46.6667	43.3333	56.6667	30	16.6667	33.3333	10
	B	5	15	6	12	13	18	16	13	7	9	2	4		150000	6.66667				B	33.3333	100	40	80	86.6667	120	106.667	86.6667	46.6667	60	13.3333	26.6667
	C	1	4	2	11	6	7	12	6	6	2	3	3		75000	13.3333				C	13.3333	53.3333	26.6667	146.667	80	93.3333	160	80	80	26.6667	40	40
	D	0	2	3	1	4	6	7	3	0	0	1	0		37500	26.6667				D	0	53.3333	80	26.6667	106.667	160	186.667	80	0	0	26.6667	0
	E	23	16	21	38	30	22	20	29	23	0	0	0		300000	3.33333				E	76.6667	53.3333	70	126.667	100	73.3333	66.6667	96.6667	76.6667	0	0	0
	F	9	11	17	9	7	13	6	4	5	0	0	0		150000	6.66667				F	60	73.3333	113.333	60	46.6667	86.6667	40	26.6667	33.3333	0	0	0
	G	2	4	2	2	3	2	4	2	1	0	0	0		75000	13.3333				G	26.6667	53.3333	26.6667	26.6667	40	26.6667	53.3333	26.6667	13.3333	0	0	0
	H	2	0	1	2	0	0	0	0	0	0	0	0		37500	26.6667				H	53.3333	0	26.6667	53.3333	0	0	0	0	0	0	0	0
																					Naive > PH/13			Naive > CO/17			Naive > BC2			BLANK
																			Dilution AVG (if > 0)	YAM + VIC	28.8889	67.5	50	91.6667	79.1667	105	124.167	75.8333	52.2222	34.4444	28.3333	25.5556
																				Naïve	54.1667	60	59.1667	66.6667	62.2222	62.2222	53.3333	50	41.1111

## Sheet: 6-CO17 Set 2
	Software version: ImmunoSpot 7.0.38.2
	QC review last updated on Fri Mar 14 14:13:43 2025 by ImmunoSpot 7.0.38.2; Authenticated user: 'S6ULT-02-8152\CTL'
	Analyzer Serial number and Computer name: S6ULT-02-8152
	UV counting algorithm: Enhanced
	UV pairing algorithm: Co-expression expected (LED only)
	D:\Plates\Michael\2025-03-14 FluoroSpot BPL\FluoroSpot BPL_Plate06\qc\Results.xls
	Scanning: 8 bit
	Counting: 8 bit
	Inclusive Spot Counts
	2_520														Cell counts & Dilution Factor calculation					SPOT COUNTS x DILUTION FACTOR
		1	2	3	4	5	6	7	8	9	10	11	12							2_520 (IgM)	1	2	3	4	5	6	7	8	9	10	11	12		AVERAGES			IgM	IgG	IgA
															Cell Count	Dil Factor (per 1M)					YAM + VIC > PH/13			YAM + VIC > CO/17			YAM + VIC > BC2			YAM + VIC > Mock				YAM + VIC > PH/13			34.4444	33.0556	20.0926
	A	5	14	9	13	15	8	15	5	1	4	6	7		300000	3.33333				A	16.6667	46.6667	30	43.3333	50	26.6667	50	16.6667	3.33333	13.3333	20	23.3333		YAM + VIC > CO/17			45.2778	45	17.4074
	B	2	3	3	9	8	2	4	5	8	9	7	6		150000	6.66667				B	13.3333	20	20	60	53.3333	13.3333	26.6667	33.3333	53.3333	60	46.6667	40		YAM + VIC > BC2			32.3148	27.3148	13.5185
	C	2	2	6	2	0	1	4	3	2	3	4	4		75000	13.3333				C	26.6667	26.6667	80	26.6667	0	13.3333	53.3333	40	26.6667	40	53.3333	53.3333		YAM + VIC > Mock			37.963	20.5556	8.88889
	D	2	2	1	3	1	4	1	0	0	1	0	0		37500	26.6667				D	53.3333	53.3333	26.6667	80	26.6667	106.667	26.6667	0	0	26.6667	0	0		Naive > PH/13			30.5556	6.66667	4.81481
	E	8	14	3	14	17	16	14	7	8	0	0	0		300000	3.33333				E	26.6667	46.6667	10	46.6667	56.6667	53.3333	46.6667	23.3333	26.6667	0	0	0		Naive > CO/17			70.2778	57.1296	14.0741
	F	4	1	9	17	8	9	7	10	7	0	0	0		150000	6.66667				F	26.6667	6.66667	60	113.333	53.3333	60	46.6667	66.6667	46.6667	0	0	0		Naive > BC2			61.3889	37.5926	11.4815
	G	0	3	0	1	6	2	2	5	3	0	0	0		75000	13.3333				G	0	40	0	13.3333	80	26.6667	26.6667	66.6667	40	0	0	0
	H	0	1	0	9	2	0	4	6	3	0	0	0		37500	26.6667				H	0	26.6667	0	240	53.3333	0	106.667	160	80	0	0	0
																					Naive > PH/13			Naive > CO/17			Naive > BC2			BLANK
																			Dilution AVG (if > 0)	YAM + VIC	27.5	36.6667	39.1667	52.5	43.3333	40	39.1667	30	27.7778	35	40	38.8889
																				Naïve	26.6667	30	35	103.333	60.8333	46.6667	56.6667	79.1667	48.3333
	3_600
		1	2	3	4	5	6	7	8	9	10	11	12							3_600 (IgG)	1	2	3	4	5	6	7	8	9	10	11	12
															Cells	Dil Factor (per 1M)					YAM + VIC > PH/13			YAM + VIC > CO/17			YAM + VIC > BC2			YAM + VIC > Mock
	A	10	5	3	3	10	7	2	5	11	1	4	7		300000	3.33333				A	33.3333	16.6667	10	10	33.3333	23.3333	6.66667	16.6667	36.6667	3.33333	13.3333	23.3333
	B	8	9	4	7	5	7	2	10	7	0	3	0		150000	6.66667				B	53.3333	60	26.6667	46.6667	33.3333	46.6667	13.3333	66.6667	46.6667	0	20	0
	C	1	0	2	1	3	4	2	1	2	3	0	0		75000	13.3333				C	13.3333	0	26.6667	13.3333	40	53.3333	26.6667	13.3333	26.6667	40	0	0
	D	2	0	1	1	3	5	0	0	1	0	0	0		37500	26.6667				D	53.3333	0	26.6667	26.6667	80	133.333	0	0	26.6667	0	0	0
	E	0	2	0	19	11	21	11	9	10	0	0	0		300000	3.33333				E	0	6.66667	0	63.3333	36.6667	70	36.6667	30	33.3333	0	0	0
	F	1	0	1	14	12	5	3	2	7	0	0	0		150000	6.66667				F	6.66667	0	6.66667	93.3333	80	33.3333	20	13.3333	46.6667	0	0	0
	G	0	0	0	5	0	1	1	2	4	0	0	0		75000	13.3333				G	0	0	0	66.6667	0	13.3333	13.3333	26.6667	53.3333	0	0	0
	H	0	0	0	3	2	0	2	3	0	0	0	0		37500	26.6667				H	0	0	0	80	53.3333	0	53.3333	80	0	0	0	0
																					Naive > PH/13			Naive > CO/17			Naive > BC2			BLANK
																			Dilution AVG (if > 0)	YAM + VIC	38.3333	38.3333	22.5	24.1667	46.6667	64.1667	15.5556	32.2222	34.1667	21.6667	16.6667	23.3333
																				Naïve	6.66667	6.66667	6.66667	75.8333	56.6667	38.8889	30.8333	37.5	44.4444
	5_690
		1	2	3	4	5	6	7	8	9	10	11	12							5_690 (IgA)	1	2	3	4	5	6	7	8	9	10	11	12
															Cells	Dil Factor (per 1M)					YAM + VIC > PH/13			YAM + VIC > CO/17			YAM + VIC > BC2			YAM + VIC > Mock
	A	5	0	4	4	7	2	5	0	1	2	1	1		300000	3.33333				A	16.6667	0	13.3333	13.3333	23.3333	6.66667	16.6667	0	3.33333	6.66667	3.33333	3.33333
	B	1	2	4	3	2	0	0	1	3	1	0	1		150000	6.66667				B	6.66667	13.3333	26.6667	20	13.3333	0	0	6.66667	20	6.66667	0	6.66667
	C	1	1	0	1	0	0	1	1	0	0	0	0		75000	13.3333				C	13.3333	13.3333	0	13.3333	0	0	13.3333	13.3333	0	0	0	0
	D	1	0	2	0	2	0	1	0	0	0	1	0		37500	26.6667				D	26.6667	0	53.3333	0	53.3333	0	26.6667	0	0	0	26.6667	0
	E	2	0	1	3	1	2	1	1	1	0	0	0		300000	3.33333				E	6.66667	0	3.33333	10	3.33333	6.66667	3.33333	3.33333	3.33333	0	0	0
	F	1	0	1	1	0	0	0	1	2	0	0	0		150000	6.66667				F	6.66667	0	6.66667	6.66667	0	0	0	6.66667	13.3333	0	0	0
	G	0	0	1	0	0	0	2	0	0	0	0	0		75000	13.3333				G	0	0	13.3333	0	0	0	26.6667	0	0	0	0	0
	H	0	0	0	3	0	0	0	0	1	0	0	0		37500	26.6667				H	0	0	0	80	0	0	0	0	26.6667	0	0	0
																					Naive > PH/13			Naive > CO/17			Naive > BC2			BLANK
																			Dilution AVG (if > 0)	YAM + VIC	15.8333	13.3333	31.1111	15.5556	30	6.66667	18.8889	10	11.6667	6.66667	15	5
																				Naïve	6.66667	0	7.77778	32.2222	3.33333	6.66667	15	5	14.4444

## Sheet: 7-SH02 Set 2
	Software version: ImmunoSpot 7.0.38.2
	QC review last updated on Fri Mar 14 14:13:49 2025 by ImmunoSpot 7.0.38.2; Authenticated user: 'S6ULT-02-8152\CTL'
	Analyzer Serial number and Computer name: S6ULT-02-8152
	UV counting algorithm: Enhanced
	UV pairing algorithm: Co-expression expected (LED only)
	D:\Plates\Michael\2025-03-14 FluoroSpot BPL\FluoroSpot BPL_Plate07\qc\Results.xls
	Scanning: 8 bit
	Counting: 8 bit
	Inclusive Spot Counts
	2_520														Cell counts & Dilution Factor calculation					SPOT COUNTS x DILUTION FACTOR
		1	2	3	4	5	6	7	8	9	10	11	12							2_520 (IgM)	1	2	3	4	5	6	7	8	9	10	11	12		AVERAGES			IgM	IgG	IgA
															Cell Count	Dil Factor (per 1M)					YAM + VIC > PH/13			YAM + VIC > CO/17			YAM + VIC > BC2			YAM + VIC > Mock				YAM + VIC > PH/13			28.6111	64.2593	19.537
	A	17	8	9	2	2	2	10	8	2	5	6	6		300000	3.33333				A	56.6667	26.6667	30	6.66667	6.66667	6.66667	33.3333	26.6667	6.66667	16.6667	20	20		YAM + VIC > CO/17			14.8148	15.5556	15
	B	3	3	5	0	2	3	2	1	4	5	2	2		150000	6.66667				B	20	20	33.3333	0	13.3333	20	13.3333	6.66667	26.6667	33.3333	13.3333	13.3333		YAM + VIC > BC2			21.6667	30.1852	10
	C	3	2	1	0	0	0	2	2	0	0	1	3		75000	13.3333				C	40	26.6667	13.3333	0	0	0	26.6667	26.6667	0	0	13.3333	40		YAM + VIC > Mock			24.2593	22.037	7.22222
	D	1	0	0	1	0	1	1	0	1	1	0	2		37500	26.6667				D	26.6667	0	0	26.6667	0	26.6667	26.6667	0	26.6667	26.6667	0	53.3333		Naive > PH/13			25	20.5556	12.7778
	E	5	7	4	9	8	6	14	10	6	0	0	0		300000	3.33333				E	16.6667	23.3333	13.3333	30	26.6667	20	46.6667	33.3333	20	0	0	0		Naive > CO/17			32.2222	8.7037	5.37037
	F	7	5	1	7	7	6	7	7	9	0	0	0		150000	6.66667				F	46.6667	33.3333	6.66667	46.6667	46.6667	40	46.6667	46.6667	60	0	0	0		Naive > BC2			40	13.6111	13.7037
	G	0	1	3	1	2	4	1	2	2	0	0	0		75000	13.3333				G	0	13.3333	40	13.3333	26.6667	53.3333	13.3333	26.6667	26.6667	0	0	0
	H	0	0	0	0	1	1	1	3	2	0	0	0		37500	26.6667				H	0	0	0	0	26.6667	26.6667	26.6667	80	53.3333	0	0	0
																					Naive > PH/13			Naive > CO/17			Naive > BC2			BLANK
																			Dilution AVG (if > 0)	YAM + VIC	35.8333	24.4444	25.5556	16.6667	10	17.7778	25	20	20	25.5556	15.5556	31.6667
																				Naïve	31.6667	23.3333	20	30	31.6667	35	33.3333	46.6667	40
	3_600
		1	2	3	4	5	6	7	8	9	10	11	12							3_600 (IgG)	1	2	3	4	5	6	7	8	9	10	11	12
															Cells	Dil Factor (per 1M)					YAM + VIC > PH/13			YAM + VIC > CO/17			YAM + VIC > BC2			YAM + VIC > Mock
	A	26	15	14	9	3	1	3	5	6	2	0	3		300000	3.33333				A	86.6667	50	46.6667	30	10	3.33333	10	16.6667	20	6.66667	0	10
	B	9	6	8	0	2	1	2	0	5	2	1	0		150000	6.66667				B	60	40	53.3333	0	13.3333	6.66667	13.3333	0	33.3333	13.3333	6.66667	0
	C	8	7	5	0	0	0	0	0	1	1	0	1		75000	13.3333				C	106.667	93.3333	66.6667	0	0	0	0	0	13.3333	13.3333	0	13.3333
	D	2	0	2	0	0	0	2	2	2	0	3	0		37500	26.6667				D	53.3333	0	53.3333	0	0	0	53.3333	53.3333	53.3333	0	80	0
	E	11	6	9	1	1	1	0	3	2	0	0	0		300000	3.33333				E	36.6667	20	30	3.33333	3.33333	3.33333	0	10	6.66667	0	0	0
	F	3	2	1	0	0	2	3	1	0	0	0	0		150000	6.66667				F	20	13.3333	6.66667	0	0	13.3333	20	6.66667	0	0	0	0
	G	2	1	0	0	1	0	0	1	0	0	0	0		75000	13.3333				G	26.6667	13.3333	0	0	13.3333	0	0	13.3333	0	0	0	0
	H	0	0	0	0	0	1	0	1	0	0	0	0		37500	26.6667				H	0	0	0	0	0	26.6667	0	26.6667	0	0	0	0
																					Naive > PH/13			Naive > CO/17			Naive > BC2			BLANK
																			Dilution AVG (if > 0)	YAM + VIC	76.6667	61.1111	55	30	11.6667	5	25.5556	35	30	11.1111	43.3333	11.6667
																				Naïve	27.7778	15.5556	18.3333	3.33333	8.33333	14.4444	20	14.1667	6.66667
	5_690
		1	2	3	4	5	6	7	8	9	10	11	12							5_690 (IgA)	1	2	3	4	5	6	7	8	9	10	11	12
															Cells	Dil Factor (per 1M)					YAM + VIC > PH/13			YAM + VIC > CO/17			YAM + VIC > BC2			YAM + VIC > Mock
	A	9	0	3	6	0	5	2	4	3	3	1	1		300000	3.33333				A	30	0	10	20	0	16.6667	6.66667	13.3333	10	10	3.33333	3.33333
	B	4	1	1	0	0	1	1	0	0	0	0	2		150000	6.66667				B	26.6667	6.66667	6.66667	0	0	6.66667	6.66667	0	0	0	0	13.3333
	C	0	1	1	0	1	0	0	0	0	0	0	0		75000	13.3333				C	0	13.3333	13.3333	0	13.3333	0	0	0	0	0	0	0
	D	1	0	2	0	0	0	0	0	0	0	0	0		37500	26.6667				D	26.6667	0	53.3333	0	0	0	0	0	0	0	0	0
	E	2	1	1	1	1	1	0	3	2	0	0	0		300000	3.33333				E	6.66667	3.33333	3.33333	3.33333	3.33333	3.33333	0	10	6.66667	0	0	0
	F	3	2	0	0	1	1	2	2	2	0	0	0		150000	6.66667				F	20	13.3333	0	0	6.66667	6.66667	13.3333	13.3333	13.3333	0	0	0
	G	0	1	0	0	0	1	0	2	1	0	0	0		75000	13.3333				G	0	13.3333	0	0	0	13.3333	0	26.6667	13.3333	0	0	0
	H	0	0	1	0	0	0	0	0	0	0	0	0		37500	26.6667				H	0	0	26.6667	0	0	0	0	0	0	0	0	0
																					Naive > PH/13			Naive > CO/17			Naive > BC2			BLANK
																			Dilution AVG (if > 0)	YAM + VIC	27.7778	10	20.8333	20	13.3333	11.6667	6.66667	13.3333	10	10	3.33333	8.33333
																				Naïve	13.3333	10	15	3.33333	5	7.77778	13.3333	16.6667	11.1111

## Sheet: 8-PH13 Set 2
	Software version: ImmunoSpot 7.0.38.2
	QC review last updated on Fri Mar 14 14:15:14 2025 by ImmunoSpot 7.0.38.2; Authenticated user: 'S6ULT-02-8152\CTL'
	Analyzer Serial number and Computer name: S6ULT-02-8152
	UV counting algorithm: Enhanced
	UV pairing algorithm: Co-expression expected (LED only)
	D:\Plates\Michael\2025-03-14 FluoroSpot BPL\FluoroSpot BPL_Plate08\qc\Results.xls
	Scanning: 8 bit
	Counting: 8 bit
	Inclusive Spot Counts
	2_520														Cell counts & Dilution Factor calculation					SPOT COUNTS x DILUTION FACTOR
		1	2	3	4	5	6	7	8	9	10	11	12							2_520 (IgM)	1	2	3	4	5	6	7	8	9	10	11	12		AVERAGES			IgM	IgG	IgA
															Cell Count	Dil Factor (per 1M)					YAM + VIC > PH/13			YAM + VIC > CO/17			YAM + VIC > BC2			YAM + VIC > Mock				YAM + VIC > PH/13			42.7778	78.0556	15.1852
	A	25	14	9	9	2	7	5	7	7	9	7	5		300000	3.33333				A	83.3333	46.6667	30	30	6.66667	23.3333	16.6667	23.3333	23.3333	30	23.3333	16.6667		YAM + VIC > CO/17			31.8519	16.4815	18.0556
	B	11	5	1	4	3	5	4	3	7	5	7	6		150000	6.66667				B	73.3333	33.3333	6.66667	26.6667	20	33.3333	26.6667	20	46.6667	33.3333	46.6667	40		YAM + VIC > BC2			25.7407	23.5185	16.6667
	C	1	3	2	4	3	4	0	0	0	0	1	2		75000	13.3333				C	13.3333	40	26.6667	53.3333	40	53.3333	0	0	0	0	13.3333	26.6667		YAM + VIC > Mock			28.9815	8.88889	9.72222
	D	3	2	1	0	0	0	0	1	1	0	1	0		37500	26.6667				D	80	53.3333	26.6667	0	0	0	0	26.6667	26.6667	0	26.6667	0		Naive > PH/13			44.3519	78.0556	14.2593
	E	19	11	10	17	9	18	13	9	17	0	0	0		300000	3.33333				E	63.3333	36.6667	33.3333	56.6667	30	60	43.3333	30	56.6667	0	0	0		Naive > CO/17			49.0741	8.61111	13.3333
	F	2	5	7	9	3	6	13	5	10	0	0	0		150000	6.66667				F	13.3333	33.3333	46.6667	60	20	40	86.6667	33.3333	66.6667	0	0	0		Naive > BC2			57.5926	12.7778	16.2037
	G	6	2	1	5	2	2	1	2	0	0	0	0		75000	13.3333				G	80	26.6667	13.3333	66.6667	26.6667	26.6667	13.3333	26.6667	0	0	0	0
	H	0	3	2	3	3	0	2	5	3	0	0	0		37500	26.6667				H	0	80	53.3333	80	80	0	53.3333	133.333	80	0	0	0
																					Naive > PH/13			Naive > CO/17			Naive > BC2			BLANK
																			Dilution AVG (if > 0)	YAM + VIC	62.5	43.3333	22.5	36.6667	22.2222	36.6667	21.6667	23.3333	32.2222	31.6667	27.5	27.7778
																				Naïve	52.2222	44.1667	36.6667	65.8333	39.1667	42.2222	49.1667	55.8333	67.7778
	3_600
		1	2	3	4	5	6	7	8	9	10	11	12							3_600 (IgG)	1	2	3	4	5	6	7	8	9	10	11	12
															Cells	Dil Factor (per 1M)					YAM + VIC > PH/13			YAM + VIC > CO/17			YAM + VIC > BC2			YAM + VIC > Mock
	A	25	28	32	7	5	2	4	4	3	4	1	1		300000	3.33333				A	83.3333	93.3333	106.667	23.3333	16.6667	6.66667	13.3333	13.3333	10	13.3333	3.33333	3.33333
	B	8	9	9	3	1	1	2	3	3	0	2	1		150000	6.66667				B	53.3333	60	60	20	6.66667	6.66667	13.3333	20	20	0	13.3333	6.66667
	C	8	2	4	0	3	0	0	1	0	0	0	0		75000	13.3333				C	106.667	26.6667	53.3333	0	40	0	0	13.3333	0	0	0	0
	D	6	3	2	0	0	0	1	2	2	0	0	0		37500	26.6667				D	160	80	53.3333	0	0	0	26.6667	53.3333	53.3333	0	0	0
	E	20	26	21	1	1	0	2	0	3	0	0	0		300000	3.33333				E	66.6667	86.6667	70	3.33333	3.33333	0	6.66667	0	10	0	0	0
	F	13	6	12	0	1	1	2	1	2	0	0	0		150000	6.66667				F	86.6667	40	80	0	6.66667	6.66667	13.3333	6.66667	13.3333	0	0	0
	G	7	6	9	0	2	0	1	1	0	0	0	0		75000	13.3333				G	93.3333	80	120	0	26.6667	0	13.3333	13.3333	0	0	0	0
	H	4	2	2	0	1	0	0	1	0	0	0	0		37500	26.6667				H	106.667	53.3333	53.3333	0	26.6667	0	0	26.6667	0	0	0	0
																					Naive > PH/13			Naive > CO/17			Naive > BC2			BLANK
																			Dilution AVG (if > 0)	YAM + VIC	100.833	65	68.3333	21.6667	21.1111	6.66667	17.7778	25	27.7778	13.3333	8.33333	5
																				Naïve	88.3333	65	80.8333	3.33333	15.8333	6.66667	11.1111	15.5556	11.6667
	5_690
		1	2	3	4	5	6	7	8	9	10	11	12							5_690 (IgA)	1	2	3	4	5	6	7	8	9	10	11	12
															Cells	Dil Factor (per 1M)					YAM + VIC > PH/13			YAM + VIC > CO/17			YAM + VIC > BC2			YAM + VIC > Mock
	A	4	4	3	5	1	4	3	4	2	3	1	2		300000	3.33333				A	13.3333	13.3333	10	16.6667	3.33333	13.3333	10	13.3333	6.66667	10	3.33333	6.66667
	B	2	4	2	2	4	2	3	2	3	1	1	2		150000	6.66667				B	13.3333	26.6667	13.3333	13.3333	26.6667	13.3333	20	13.3333	20	6.66667	6.66667	13.3333
	C	0	0	1	3	1	0	1	3	0	1	0	0		75000	13.3333				C	0	0	13.3333	40	13.3333	0	13.3333	40	0	13.3333	0	0
	D	0	0	0	0	1	0	0	0	0	1	0	0		37500	26.6667				D	0	0	0	0	26.6667	0	0	0	0	26.6667	0	0
	E	3	1	3	4	0	2	3	1	3	0	0	0		300000	3.33333				E	10	3.33333	10	13.3333	0	6.66667	10	3.33333	10	0	0	0
	F	0	1	3	1	0	2	0	1	2	0	0	0		150000	6.66667				F	0	6.66667	20	6.66667	0	13.3333	0	6.66667	13.3333	0	0	0
	G	0	0	0	0	1	0	1	0	1	0	0	0		75000	13.3333				G	0	0	0	0	13.3333	0	13.3333	0	13.3333	0	0	0
	H	0	0	2	0	1	0	0	2	1	0	0	0		37500	26.6667				H	0	0	53.3333	0	26.6667	0	0	53.3333	26.6667	0	0	0
																					Naive > PH/13			Naive > CO/17			Naive > BC2			BLANK
																			Dilution AVG (if > 0)	YAM + VIC	13.3333	20	12.2222	23.3333	17.5	13.3333	14.4444	22.2222	13.3333	14.1667	5	10
																				Naïve	10	5	27.7778	10	20	10	11.6667	21.1111	15.8333

## Sheet: 9-Total Set 1
	Software version: ImmunoSpot 7.0.38.2
	QC review last updated on Fri Mar 14 14:16:37 2025 by ImmunoSpot 7.0.38.2; Authenticated user: 'S6ULT-02-8152\CTL'
	Analyzer Serial number and Computer name: S6ULT-02-8152
	UV counting algorithm: Enhanced
	UV pairing algorithm: Co-expression expected (LED only)
	D:\Plates\Michael\2025-03-14 FluoroSpot BPL\FluoroSpot BPL_Plate09\qc\Results.xls
	Scanning: 8 bit
	Counting: 8 bit
	Inclusive Spot Counts
	2_520														Cell counts & Dilution Factor calculation					SPOT COUNTS x DILUTION FACTOR
															* Sample 8 (VIC > Mock) initial cell count = 150,000, so 4th dilution (18,750) added
		1	2	3	4	5	6	7	8	9	10	11	12							2_520 (IgM)	1	2	3	4	5	6	7	8	9	10	11	12		AVERAGES			IgM	IgG	IgA
															Cell Count	Dil Factor (per 1M)					YAM > PH/13			YAM > CO/17			YAM > BC2			YAM > Mock				YAM > PH/13			11341.7	1437.5	323.611
	A	333	336	343	273	337	331	377	309	303	333	342	348		60000	16.6667				A	5550	5600	5716.67	4550	5616.67	5516.67	6283.33	5150	5050	5550	5700	5800		YAM > CO/17			11693.1	1487.5	413.889
	B	303	334	340	301	317	317	393	395	386	416	430	354		30000	33.3333				B	10100	11133.3	11333.3	10033.3	10566.7	10566.7	13100	13166.7	12866.7	13866.7	14333.3	11800		YAM > BC2			15379.2	2076.39	301.389
	C	218	228	164	184	207	217	292	302	288	318	305	280		15000	66.6667				C	14533.3	15200	10933.3	12266.7	13800	14466.7	19466.7	20133.3	19200	21200	20333.3	18666.7		YAM > Mock			15437.5	1072.22	197.222
	D	130	135	80	134	150	113	183	183	160	188	182	140		7500	133.333				D	17333.3	18000	10666.7	17866.7	20000	15066.7	24400	24400	21333.3	25066.7	24266.7	18666.7		VIC > PH/13			9677.78	901.389	212.963
	E	293	407	366	434	429	406	186	131	148	82	70	89		60000	16.6667				E	4883.33	6783.33	6100	7233.33	7150	6766.67	3100	2183.33	2466.67	2733.33	2333.33	2966.67		VIC > CO/17			11376.4	1137.5	243.056
	F	256	284	313	371	346	340	436	472	370	58	48	50		30000	33.3333				F	8533.33	9466.67	10433.3	12366.7	11533.3	11333.3	14533.3	15733.3	12333.3	3866.67	3200	3333.33		VIC > BC2			21584.7	2512.5	409.722
	G	189	167	169	198	181	179	454	454	452	29	23	17		15000	66.6667				G	12600	11133.3	11266.7	13200	12066.7	11933.3	30266.7	30266.7	30133.3	3866.67	3066.67	2266.67		VIC > Mock			3169.44	136.111	138.889
	H	83	80	99	110	108	104	291	307	287	14	14	11		7500	133.333				H	11066.7	10666.7	13200	14666.7	14400	13866.7	38800	40933.3	38266.7	3733.33	3733.33	2933.33
															3750	266.667					VIC > PH/13			VIC > CO/17			VIC > BC2			VIC > Mock				Note: VIC > Mock samples = half as many cells for initial dilution
																			Dilution AVG (if > 0)	YAM	11879.2	12483.3	9662.5	11179.2	12495.8	11404.2	15812.5	15712.5	14612.5	16420.8	16158.3	13733.3
																				VIC	9270.83	9512.5	10250	11866.7	11287.5	10975	21675	22279.2	20800	3550	3083.33	2875
	3_600
		1	2	3	4	5	6	7	8	9	10	11	12							3_600 (IgG)	1	2	3	4	5	6	7	8	9	10	11	12
															Cells	Dil Factor (per 1M)					YAM > PH/13			YAM > CO/17			YAM > BC2			YAM > Mock
	A	68	95	66	50	67	66	80	84	79	43	54	35		60000	16.6667				A	1133.33	1583.33	1100	833.333	1116.67	1100	1333.33	1400	1316.67	716.667	900	583.333
	B	49	44	52	37	51	52	73	67	68	36	45	35		30000	33.3333				B	1633.33	1466.67	1733.33	1233.33	1700	1733.33	2433.33	2233.33	2266.67	1200	1500	1166.67
	C	21	16	18	20	23	23	35	29	27	23	23	18		15000	66.6667				C	1400	1066.67	1200	1333.33	1533.33	1533.33	2333.33	1933.33	1800	1533.33	1533.33	1200
	D	16	13	8	13	18	12	19	23	17	6	5	8		7500	133.333				D	2133.33	1733.33	1066.67	1733.33	2400	1600	2533.33	3066.67	2266.67	800	666.667	1066.67
	E	31	63	57	80	67	72	148	151	148	1	3	3		60000	16.6667				E	516.667	1050	950	1333.33	1116.67	1200	2466.67	2516.67	2466.67	33.3333	100	100
	F	18	28	39	38	35	31	76	94	97	1	2	2		30000	33.3333				F	600	933.333	1300	1266.67	1166.67	1033.33	2533.33	3133.33	3233.33	66.6667	133.333	133.333
	G	18	18	14	13	10	23	33	31	45	1	2	0		15000	66.6667				G	1200	1200	933.333	866.667	666.667	1533.33	2200	2066.67	3000	133.333	266.667	0
	H	6	3	7	5	5	16	19	17	13	1	0	0		7500	133.333				H	800	400	933.333	666.667	666.667	2133.33	2533.33	2266.67	1733.33	266.667	0	0
															3750	266.667					VIC > PH/13			VIC > CO/17			VIC > BC2			VIC > Mock
																			Dilution AVG (if > 0)	YAM	1575	1462.5	1275	1283.33	1687.5	1491.67	2158.33	2158.33	1912.5	1062.5	1150	1004.17
																				VIC	779.167	895.833	1029.17	1033.33	904.167	1475	2433.33	2495.83	2608.33	125	166.667	116.667
	5_690
		1	2	3	4	5	6	7	8	9	10	11	12							5_690 (IgA)	1	2	3	4	5	6	7	8	9	10	11	12
															Cells	Dil Factor (per 1M)					YAM > PH/13			YAM > CO/17			YAM > BC2			YAM > Mock
	A	14	20	9	14	16	4	8	12	7	2	6	10		60000	16.6667				A	233.333	333.333	150	233.333	266.667	66.6667	133.333	200	116.667	33.3333	100	166.667
	B	9	8	6	14	14	4	11	13	9	6	13	3		30000	33.3333				B	300	266.667	200	466.667	466.667	133.333	366.667	433.333	300	200	433.333	100
	C	2	9	7	5	9	12	1	8	2	6	5	1		15000	66.6667				C	133.333	600	466.667	333.333	600	800	66.6667	533.333	133.333	400	333.333	66.6667
	D	1	2	6	4	7	1	1	7	2	1	2	1		7500	133.333				D	133.333	266.667	800	533.333	933.333	133.333	133.333	933.333	266.667	133.333	266.667	133.333
	E	1	11	9	8	10	15	24	21	24	3	3	4		60000	16.6667				E	16.6667	183.333	150	133.333	166.667	250	400	350	400	100	100	133.333
	F	5	7	3	5	7	2	14	18	1	2	0	0		30000	33.3333				F	166.667	233.333	100	166.667	233.333	66.6667	466.667	600	33.3333	133.333	0	0
	G	6	5	7	6	4	5	2	3	11	2	1	0		15000	66.6667				G	400	333.333	466.667	400	266.667	333.333	133.333	200	733.333	266.667	133.333	0
	H	1	1	0	0	4	1	6	4	2	0	0	0		7500	133.333				H	133.333	133.333	0	0	533.333	133.333	800	533.333	266.667	0	0	0
															3750	266.667					VIC > PH/13			VIC > CO/17			VIC > BC2			VIC > Mock
																			Dilution AVG (if > 0)	YAM	200	366.667	404.167	391.667	566.667	283.333	175	525	204.167	191.667	283.333	116.667
																				VIC	179.167	220.833	238.889	233.333	300	195.833	450	420.833	358.333	166.667	116.667	133.333

[truncated: 1 more sheets: 10-Total Set 2]
