# Supplementary material for: Breadth of antibody activity elicited by an influenza B hemagglutinin vaccine is influenced by pre-existing immune responses to influenza B viruses
Source: J Virol. 2025 Jul 15;99(8):e00705-25. doi: 10.1128/jvi.00705-25 (PMC12363200; doi:10.1128/jvi.00705-25)
Supplement: File S4 — Statistical analysis related to Fig. 3 and 4. [file jvi.00705-25-s0004.xlsx]

## Sheet: Fig 3A IgG SH02
anti-B/SH/02-YAM rHA | IgG-secreting cells								(adjusted P Value with > or < signs removed for conditional formatting)
Tukey's multiple comparisons test	Mean Diff.	95.00% CI of diff.	Summary	Adjusted P Value
Y>PH/13 vs. Y>CO/17	13.43	-21.51 to 48.36	ns	0.979				anti-B/SH/02-YAM rHA | IgG-secreting cells
Y>PH/13 vs. Y>BC2	15.38	-19.56 to 50.31	ns	0.94				Pre-immunity		YAM				VIC				YAM + VIC				Naïve
Y>PH/13 vs. Y>Mock	33.43	-1.502 to 68.36	ns	0.0716					VAX	PH/13	CO/17	BC2	Mock	PH/13	CO/17	BC2	Mock	PH/13	CO/17	BC2	Mock	PH/13	CO/17	BC2
Y>PH/13 vs. V>PH/13	11.11	-23.82 to 46.05	ns	0.9962				YAM	PH/13		0.979	0.94	0.0716	0.9962	0.1657	0.0036	0.0073	0.9999	0.006	0.2109	0.0333	0.0228	0.0009	0.0035
Y>PH/13 vs. V>CO/17	29.63	-5.302 to 64.56	ns	0.1657					CO/17	0.979		0.9999	0.7189	0.9999	0.9139	0.1116	0.1925	0.7765	0.1657	0.9499	0.5057	0.4091	0.034	0.1094
Y>PH/13 vs. V>BC2	44.91	9.978 to 79.84	**	0.0036					BC2	0.94	0.9999		0.8332	0.9999	0.966	0.1691	0.2786	0.6513	0.2432	0.9835	0.6393	0.5376	0.055	0.166
Y>PH/13 vs. V>Mock	42.32	7.384 to 77.25	**	0.0073					Mock	0.0716	0.7189	0.8332		0.5626	0.9999	0.9948	0.9996	0.0175	0.9991	0.9999	0.9999	0.9999	0.9037	0.9944
Y>PH/13 vs. Y+V>PH/13	-5.647	-40.58 to 29.29	ns	>0.9999				VIC	PH/13	0.9962	0.9999	0.9999	0.5626		0.8084	0.0657	0.1187	0.8929	0.1007	0.8691	0.3587	0.2784	0.0188	0.0643
Y>PH/13 vs. Y+V>CO/17	43.06	8.124 to 77.99	**	0.006					CO/17	0.1657	0.9139	0.966	0.9999	0.8084		0.9427	0.9871	0.046	0.979	0.9999	0.9999	0.9998	0.7007	0.9402
Y>PH/13 vs. Y+V>BC2	28.43	-6.506 to 63.36	ns	0.2109					BC2	0.0036	0.1116	0.1691	0.9948	0.0657	0.9427		0.9999	0.0007	0.9999	0.9037	0.9998	0.9999	0.9999	0.9999
Y>PH/13 vs. Y+V>Mock	36.58	1.644 to 71.51	*	0.0333					Mock	0.0073	0.1925	0.2786	0.9996	0.1187	0.9871	0.9999		0.0015	0.9999	0.9723	0.9999	0.9999	0.9999	0.9999
Y>PH/13 vs. Naive PH/13	38.06	3.124 to 72.99	*	0.0228				YAM + VIC	PH/13	0.9999	0.7765	0.6513	0.0175	0.8929	0.046	0.0007	0.0015		0.0012	0.0615	0.0075	0.005	0.0002	0.0007
Y>PH/13 vs. Naive CO/17	49.91	14.98 to 84.85	***	0.0009					CO/17	0.006	0.1657	0.2432	0.9991	0.1007	0.979	0.9999	0.9999	0.0012		0.9584	0.9999	0.9999	0.9999	0.9999
Y>PH/13 vs. Naive BC2	45	10.07 to 79.93	**	0.0035					BC2	0.2109	0.9499	0.9835	0.9999	0.8691	0.9999	0.9037	0.9723	0.0615	0.9584		0.9999	0.9991	0.6197	0.9003
Y>CO/17 vs. Y>BC2	1.95	-32.98 to 36.88	ns	>0.9999					Mock	0.0333	0.5057	0.6393	0.9999	0.3587	0.9999	0.9998	0.9999	0.0075	0.9999	0.9999		0.9999	0.9801	0.9998
Y>CO/17 vs. Y>Mock	20	-14.93 to 54.94	ns	0.7189				Naïve	PH/13	0.0228	0.4091	0.5376	0.9999	0.2784	0.9998	0.9999	0.9999	0.005	0.9999	0.9991	0.9999		0.993	0.9999
Y>CO/17 vs. V>PH/13	-2.313	-37.25 to 32.62	ns	>0.9999					CO/17	0.0009	0.034	0.055	0.9037	0.0188	0.7007	0.9999	0.9999	0.0002	0.9999	0.6197	0.9801	0.993		0.9999
Y>CO/17 vs. V>CO/17	16.2	-18.73 to 51.14	ns	0.9139		*			BC2	0.0035	0.1094	0.166	0.9944	0.0643	0.9402	0.9999	0.9999	0.0007	0.9999	0.9003	0.9998	0.9999	0.9999
Y>CO/17 vs. V>BC2	31.48	-3.449 to 66.42	ns	0.1116		**
Y>CO/17 vs. V>Mock	28.89	-6.042 to 63.82	ns	0.1925		***		anti-B/SH/02-YAM rHA | IgG-secreting cells
Y>CO/17 vs. Y+V>PH/13	-19.07	-54.01 to 15.86	ns	0.7765		****		Pre-immunity		YAM				VIC				YAM + VIC				Naïve
Y>CO/17 vs. Y+V>CO/17	29.63	-5.302 to 64.56	ns	0.1657					VAX	PH/13	CO/17	BC2	Mock	PH/13	CO/17	BC2	Mock	PH/13	CO/17	BC2	Mock	PH/13	CO/17	BC2
Y>CO/17 vs. Y+V>BC2	15	-19.93 to 49.93	ns	0.9499				YAM	PH/13		ns	ns	ns	**	ns	**	ns	ns	ns	*	*	***	**	**
Y>CO/17 vs. Y+V>Mock	23.15	-11.78 to 58.08	ns	0.5057					CO/17	ns		ns	ns	ns	ns	ns	ns	ns	ns	ns	ns	ns	*	ns
Y>CO/17 vs. Naive PH/13	24.63	-10.30 to 59.56	ns	0.4091					BC2	ns	ns		ns	ns	ns	ns	ns	ns	ns	ns	ns	ns	ns	ns
Y>CO/17 vs. Naive CO/17	36.49	1.554 to 71.42	*	0.034					Mock	ns	ns	ns		ns	ns	ns	ns	*	ns	ns	ns	ns	ns	ns
Y>CO/17 vs. Naive BC2	31.57	-3.359 to 66.51	ns	0.1094				VIC	PH/13	**	ns	ns	ns		ns	ns	ns	ns	ns	ns	ns	ns	*	ns
Y>BC2 vs. Y>Mock	18.05	-16.88 to 52.99	ns	0.8332					CO/17	ns	ns	ns	ns	ns		ns	ns	*	ns	ns	ns	ns	ns	ns
Y>BC2 vs. V>PH/13	-4.263	-39.20 to 30.67	ns	>0.9999					BC2	**	ns	ns	ns	ns	ns		ns	***	ns	ns	ns	ns	ns	ns
Y>BC2 vs. V>CO/17	14.25	-20.68 to 49.19	ns	0.966					Mock	ns	ns	ns	ns	ns	ns	ns		**	ns	ns	ns	ns	ns	ns
Y>BC2 vs. V>BC2	29.53	-5.399 to 64.47	ns	0.1691				YAM + VIC	PH/13	ns	ns	ns	*	ns	*	***	**		**	ns	**	**	***	***
Y>BC2 vs. V>Mock	26.94	-7.992 to 61.87	ns	0.2786					CO/17	ns	ns	ns	ns	ns	ns	ns	ns	**		ns	ns	ns	ns	ns
Y>BC2 vs. Y+V>PH/13	-21.02	-55.96 to 13.91	ns	0.6513					BC2	*	ns	ns	ns	ns	ns	ns	ns	ns	ns		ns	ns	ns	ns
Y>BC2 vs. Y+V>CO/17	27.68	-7.252 to 62.61	ns	0.2432					Mock	*	ns	ns	ns	ns	ns	ns	ns	**	ns	ns		ns	ns	ns
Y>BC2 vs. Y+V>BC2	13.05	-21.88 to 47.98	ns	0.9835				Naïve	PH/13	***	ns	ns	ns	ns	ns	ns	ns	**	ns	ns	ns		ns	ns
Y>BC2 vs. Y+V>Mock	21.2	-13.73 to 56.13	ns	0.6393					CO/17	**	*	ns	ns	*	ns	ns	ns	***	ns	ns	ns	ns		ns
Y>BC2 vs. Naive PH/13	22.68	-12.25 to 57.61	ns	0.5376					BC2	**	ns	ns	ns	ns	ns	ns	ns	***	ns	ns	ns	ns	ns
Y>BC2 vs. Naive CO/17	34.54	-0.3958 to 69.47	ns	0.055
Y>BC2 vs. Naive BC2	29.62	-5.309 to 64.56	ns	0.166
Y>Mock vs. V>PH/13	-22.32	-57.25 to 12.62	ns	0.5626
Y>Mock vs. V>CO/17	-3.8	-38.73 to 31.13	ns	>0.9999
Y>Mock vs. V>BC2	11.48	-23.45 to 46.41	ns	0.9948
Y>Mock vs. V>Mock	8.887	-26.05 to 43.82	ns	0.9996
Y>Mock vs. Y+V>PH/13	-39.08	-74.01 to -4.144	*	0.0175
Y>Mock vs. Y+V>CO/17	9.627	-25.31 to 44.56	ns	0.9991
Y>Mock vs. Y+V>BC2	-5.003	-39.94 to 29.93	ns	>0.9999
Y>Mock vs. Y+V>Mock	3.147	-31.79 to 38.08	ns	>0.9999
Y>Mock vs. Naive PH/13	4.627	-30.31 to 39.56	ns	>0.9999
Y>Mock vs. Naive CO/17	16.48	-18.45 to 51.42	ns	0.9037
Y>Mock vs. Naive BC2	11.57	-23.36 to 46.50	ns	0.9944
V>PH/13 vs. V>CO/17	18.52	-16.42 to 53.45	ns	0.8084
V>PH/13 vs. V>BC2	33.8	-1.136 to 68.73	ns	0.0657
V>PH/13 vs. V>Mock	31.2	-3.729 to 66.14	ns	0.1187
V>PH/13 vs. Y+V>PH/13	-16.76	-51.69 to 18.17	ns	0.8929
V>PH/13 vs. Y+V>CO/17	31.94	-2.989 to 66.88	ns	0.1007
V>PH/13 vs. Y+V>BC2	17.31	-17.62 to 52.25	ns	0.8691
V>PH/13 vs. Y+V>Mock	25.46	-9.469 to 60.40	ns	0.3587
V>PH/13 vs. Naive PH/13	26.94	-7.989 to 61.88	ns	0.2784
V>PH/13 vs. Naive CO/17	38.8	3.868 to 73.73	*	0.0188
V>PH/13 vs. Naive BC2	33.89	-1.046 to 68.82	ns	0.0643
V>CO/17 vs. V>BC2	15.28	-19.65 to 50.21	ns	0.9427
V>CO/17 vs. V>Mock	12.69	-22.25 to 47.62	ns	0.9871
V>CO/17 vs. Y+V>PH/13	-35.28	-70.21 to -0.3442	*	0.046
V>CO/17 vs. Y+V>CO/17	13.43	-21.51 to 48.36	ns	0.979
V>CO/17 vs. Y+V>BC2	-1.203	-36.14 to 33.73	ns	>0.9999
V>CO/17 vs. Y+V>Mock	6.947	-27.99 to 41.88	ns	>0.9999
V>CO/17 vs. Naive PH/13	8.427	-26.51 to 43.36	ns	0.9998
V>CO/17 vs. Naive CO/17	20.28	-14.65 to 55.22	ns	0.7007
V>CO/17 vs. Naive BC2	15.37	-19.56 to 50.30	ns	0.9402
V>BC2 vs. V>Mock	-2.593	-37.53 to 32.34	ns	>0.9999
V>BC2 vs. Y+V>PH/13	-50.56	-85.49 to -15.62	***	0.0007
V>BC2 vs. Y+V>CO/17	-1.853	-36.79 to 33.08	ns	>0.9999
V>BC2 vs. Y+V>BC2	-16.48	-51.42 to 18.45	ns	0.9037
V>BC2 vs. Y+V>Mock	-8.333	-43.27 to 26.60	ns	0.9998
V>BC2 vs. Naive PH/13	-6.853	-41.79 to 28.08	ns	>0.9999
V>BC2 vs. Naive CO/17	5.003	-29.93 to 39.94	ns	>0.9999
V>BC2 vs. Naive BC2	0.09	-34.84 to 35.02	ns	>0.9999
V>Mock vs. Y+V>PH/13	-47.96	-82.90 to -13.03	**	0.0015
V>Mock vs. Y+V>CO/17	0.74	-34.19 to 35.67	ns	>0.9999
V>Mock vs. Y+V>BC2	-13.89	-48.82 to 21.04	ns	0.9723
V>Mock vs. Y+V>Mock	-5.74	-40.67 to 29.19	ns	>0.9999
V>Mock vs. Naive PH/13	-4.26	-39.19 to 30.67	ns	>0.9999
V>Mock vs. Naive CO/17	7.597	-27.34 to 42.53	ns	>0.9999
V>Mock vs. Naive BC2	2.683	-32.25 to 37.62	ns	>0.9999
Y+V>PH/13 vs. Y+V>CO/17	48.7	13.77 to 83.64	**	0.0012
Y+V>PH/13 vs. Y+V>BC2	34.07	-0.8591 to 69.01	ns	0.0615
Y+V>PH/13 vs. Y+V>Mock	42.22	7.291 to 77.16	**	0.0075
Y+V>PH/13 vs. Naive PH/13	43.7	8.771 to 78.64	**	0.005
Y+V>PH/13 vs. Naive CO/17	55.56	20.63 to 90.49	***	0.0002
Y+V>PH/13 vs. Naive BC2	50.65	15.71 to 85.58	***	0.0007
Y+V>CO/17 vs. Y+V>BC2	-14.63	-49.56 to 20.30	ns	0.9584
Y+V>CO/17 vs. Y+V>Mock	-6.48	-41.41 to 28.45	ns	>0.9999
Y+V>CO/17 vs. Naive PH/13	-5	-39.93 to 29.93	ns	>0.9999
Y+V>CO/17 vs. Naive CO/17	6.857	-28.08 to 41.79	ns	>0.9999
Y+V>CO/17 vs. Naive BC2	1.943	-32.99 to 36.88	ns	>0.9999
Y+V>BC2 vs. Y+V>Mock	8.15	-26.78 to 43.08	ns	0.9999
Y+V>BC2 vs. Naive PH/13	9.63	-25.30 to 44.56	ns	0.9991
Y+V>BC2 vs. Naive CO/17	21.49	-13.45 to 56.42	ns	0.6197
Y+V>BC2 vs. Naive BC2	16.57	-18.36 to 51.51	ns	0.9003
Y+V>Mock vs. Naive PH/13	1.48	-33.45 to 36.41	ns	>0.9999
Y+V>Mock vs. Naive CO/17	13.34	-21.60 to 48.27	ns	0.9801
Y+V>Mock vs. Naive BC2	8.423	-26.51 to 43.36	ns	0.9998
Naive PH/13 vs. Naive CO/17	11.86	-23.08 to 46.79	ns	0.993
Naive PH/13 vs. Naive BC2	6.943	-27.99 to 41.88	ns	>0.9999
Naive CO/17 vs. Naive BC2	-4.913	-39.85 to 30.02	ns	>0.9999

## Sheet: Fig 3A IgM SH02
anti-B/SH/02-YAM rHA | IgM-secreting cells								(adjusted P Value with > or < signs removed for conditional formatting)
Tukey's multiple comparisons test	Mean Diff.	95.00% CI of diff.	Summary	Adjusted P Value
Y>PH/13 vs. Y>CO/17	-3.887	-24.50 to 16.72	ns	>0.9999				anti-B/SH/02-YAM rHA | IgM-secreting cells
Y>PH/13 vs. Y>BC2	-8.33	-28.94 to 12.28	ns	0.9684				Pre-immunity		YAM				VIC				YAM + VIC				Naïve
Y>PH/13 vs. Y>Mock	-9.997	-30.61 to 10.61	ns	0.8854					VAX	PH/13	CO/17	BC2	Mock	PH/13	CO/17	BC2	Mock	PH/13	CO/17	BC2	Mock	PH/13	CO/17	BC2
Y>PH/13 vs. V>PH/13	2.227	-18.38 to 22.84	ns	>0.9999				YAM	PH/13		0.9999	0.9684	0.8854	0.9999	0.9999	0.1547	0.9682	0.8646	0.9999	0.9999	0.9986	0.9956	0.4798	0.0321
Y>PH/13 vs. V>CO/17	4.077	-16.53 to 24.69	ns	>0.9999					CO/17	0.9999		0.9999	0.9981	0.9981	0.9781	0.4904	0.672	0.9971	0.9882	0.9999	0.9999	0.9999	0.8851	0.1494
Y>PH/13 vs. V>BC2	-17.68	-38.29 to 2.931	ns	0.1547					BC2	0.9684	0.9999		0.9999	0.8414	0.651	0.926	0.2184	0.9999	0.7137	0.9998	0.9999	0.9999	0.9993	0.5433
Y>PH/13 vs. V>Mock	8.337	-12.27 to 28.95	ns	0.9682					Mock	0.8854	0.9981	0.9999		0.672	0.4589	0.9838	0.1221	0.9999	0.5221	0.9956	0.9999	0.9999	0.9999	0.7336
Y>PH/13 vs. Y+V>PH/13	-10.27	-30.88 to 10.34	ns	0.8646				VIC	PH/13	0.9999	0.9981	0.8414	0.672		0.9999	0.0666	0.9981	0.6403	0.9999	0.9993	0.9734	0.9482	0.2605	0.012
Y>PH/13 vs. Y+V>CO/17	3.52	-17.09 to 24.13	ns	>0.9999					CO/17	0.9999	0.9781	0.651	0.4589	0.9999		0.0309	0.9999	0.4286	0.9999	0.9882	0.8849	0.8254	0.1398	0.0051
Y>PH/13 vs. Y+V>BC2	-3.33	-23.94 to 17.28	ns	>0.9999					BC2	0.1547	0.4904	0.926	0.9838	0.0666	0.0309		0.0045	0.9882	0.0391	0.4286	0.7242	0.7997	0.9999	0.9999
Y>PH/13 vs. Y+V>Mock	-5.927	-26.54 to 14.68	ns	0.9986					Mock	0.9682	0.672	0.2184	0.1221	0.9981	0.9999	0.0045		0.1102	0.9999	0.7336	0.438	0.3611	0.0252	0.0007
Y>PH/13 vs. Naive PH/13	-6.663	-27.27 to 13.95	ns	0.9956				YAM + VIC	PH/13	0.8646	0.9971	0.9999	0.9999	0.6403	0.4286	0.9882	0.1102		0.4904	0.9935	0.9999	0.9999	0.9999	0.7626
Y>PH/13 vs. Naive CO/17	-13.89	-34.50 to 6.725	ns	0.4798					CO/17	0.9999	0.9882	0.7137	0.5221	0.9999	0.9999	0.0391	0.9999	0.4904		0.9942	0.9206	0.8716	0.1702	0.0066
Y>PH/13 vs. Naive BC2	-21.66	-42.27 to -1.052	*	0.0321					BC2	0.9999	0.9999	0.9998	0.9956	0.9993	0.9882	0.4286	0.7336	0.9935	0.9942		0.9999	0.9999	0.8414	0.1221
Y>CO/17 vs. Y>BC2	-4.443	-25.05 to 16.17	ns	>0.9999					Mock	0.9986	0.9999	0.9999	0.9999	0.9734	0.8849	0.7242	0.438	0.9999	0.9206	0.9999		0.9999	0.9781	0.2922
Y>CO/17 vs. Y>Mock	-6.11	-26.72 to 14.50	ns	0.9981				Naïve	PH/13	0.9956	0.9999	0.9999	0.9999	0.9482	0.8254	0.7997	0.3611	0.9999	0.8716	0.9999	0.9999		0.9906	0.3611
Y>CO/17 vs. V>PH/13	6.113	-14.50 to 26.72	ns	0.9981					CO/17	0.4798	0.8851	0.9993	0.9999	0.2605	0.1398	0.9999	0.0252	0.9999	0.1702	0.8414	0.9781	0.9906		0.982
Y>CO/17 vs. V>CO/17	7.963	-12.65 to 28.57	ns	0.9781		*			BC2	0.0321	0.1494	0.5433	0.7336	0.012	0.0051	0.9999	0.0007	0.7626	0.0066	0.1221	0.2922	0.3611	0.982
Y>CO/17 vs. V>BC2	-13.79	-34.40 to 6.818	ns	0.4904		**
Y>CO/17 vs. V>Mock	12.22	-8.388 to 32.83	ns	0.672		***		anti-B/SH/02-YAM rHA | IgM-secreting cells
Y>CO/17 vs. Y+V>PH/13	-6.387	-27.00 to 14.22	ns	0.9971		****		Pre-immunity		YAM				VIC				YAM + VIC				Naïve
Y>CO/17 vs. Y+V>CO/17	7.407	-13.20 to 28.02	ns	0.9882					VAX	PH/13	CO/17	BC2	Mock	PH/13	CO/17	BC2	Mock	PH/13	CO/17	BC2	Mock	PH/13	CO/17	BC2
Y>CO/17 vs. Y+V>BC2	0.5567	-20.05 to 21.17	ns	>0.9999				YAM	PH/13		ns	ns	ns	ns	ns	ns	ns	ns	ns	ns	ns	ns	*	ns
Y>CO/17 vs. Y+V>Mock	-2.04	-22.65 to 18.57	ns	>0.9999					CO/17	ns		ns	ns	ns	ns	ns	ns	ns	ns	ns	ns	ns	ns	ns
Y>CO/17 vs. Naive PH/13	-2.777	-23.39 to 17.83	ns	>0.9999					BC2	ns	ns		ns	ns	ns	ns	ns	ns	ns	ns	ns	ns	ns	ns
Y>CO/17 vs. Naive CO/17	-10	-30.61 to 10.61	ns	0.8851					Mock	ns	ns	ns		ns	ns	ns	ns	ns	ns	ns	ns	ns	ns	ns
Y>CO/17 vs. Naive BC2	-17.78	-38.39 to 2.835	ns	0.1494				VIC	PH/13	ns	ns	ns	ns		ns	ns	ns	ns	ns	ns	ns	ns	ns	*
Y>BC2 vs. Y>Mock	-1.667	-22.28 to 18.94	ns	>0.9999					CO/17	ns	ns	ns	ns	ns		*	ns	ns	ns	ns	ns	ns	ns	**
Y>BC2 vs. V>PH/13	10.56	-10.05 to 31.17	ns	0.8414					BC2	ns	ns	ns	ns	ns	*		**	ns	*	ns	ns	ns	ns	ns
Y>BC2 vs. V>CO/17	12.41	-8.205 to 33.02	ns	0.651					Mock	ns	ns	ns	ns	ns	ns	**		ns	ns	ns	ns	ns	*	***
Y>BC2 vs. V>BC2	-9.35	-29.96 to 11.26	ns	0.926				YAM + VIC	PH/13	ns	ns	ns	ns	ns	ns	ns	ns		ns	ns	ns	ns	ns	ns
Y>BC2 vs. V>Mock	16.67	-3.945 to 37.28	ns	0.2184					CO/17	ns	ns	ns	ns	ns	ns	*	ns	ns		ns	ns	ns	ns	**
Y>BC2 vs. Y+V>PH/13	-1.943	-22.55 to 18.67	ns	>0.9999					BC2	ns	ns	ns	ns	ns	ns	ns	ns	ns	ns		ns	ns	ns	ns
Y>BC2 vs. Y+V>CO/17	11.85	-8.761 to 32.46	ns	0.7137					Mock	ns	ns	ns	ns	ns	ns	ns	ns	ns	ns	ns		ns	ns	ns
Y>BC2 vs. Y+V>BC2	5	-15.61 to 25.61	ns	0.9998				Naïve	PH/13	ns	ns	ns	ns	ns	ns	ns	ns	ns	ns	ns	ns		ns	ns
Y>BC2 vs. Y+V>Mock	2.403	-18.21 to 23.01	ns	>0.9999					CO/17	*	ns	ns	ns	ns	ns	ns	*	ns	ns	ns	ns	ns		ns
Y>BC2 vs. Naive PH/13	1.667	-18.94 to 22.28	ns	>0.9999					BC2	ns	ns	ns	ns	*	**	ns	***	ns	**	ns	ns	ns	ns
Y>BC2 vs. Naive CO/17	-5.557	-26.17 to 15.05	ns	0.9993
Y>BC2 vs. Naive BC2	-13.33	-33.94 to 7.278	ns	0.5433
Y>Mock vs. V>PH/13	12.22	-8.388 to 32.83	ns	0.672
Y>Mock vs. V>CO/17	14.07	-6.538 to 34.68	ns	0.4589
Y>Mock vs. V>BC2	-7.683	-28.29 to 12.93	ns	0.9838
Y>Mock vs. V>Mock	18.33	-2.278 to 38.94	ns	0.1221
Y>Mock vs. Y+V>PH/13	-0.2767	-20.89 to 20.33	ns	>0.9999
Y>Mock vs. Y+V>CO/17	13.52	-7.095 to 34.13	ns	0.5221
Y>Mock vs. Y+V>BC2	6.667	-13.94 to 27.28	ns	0.9956
Y>Mock vs. Y+V>Mock	4.07	-16.54 to 24.68	ns	>0.9999
Y>Mock vs. Naive PH/13	3.333	-17.28 to 23.94	ns	>0.9999
Y>Mock vs. Naive CO/17	-3.89	-24.50 to 16.72	ns	>0.9999
Y>Mock vs. Naive BC2	-11.67	-32.28 to 8.945	ns	0.7336
V>PH/13 vs. V>CO/17	1.85	-18.76 to 22.46	ns	>0.9999
V>PH/13 vs. V>BC2	-19.91	-40.52 to 0.7048	ns	0.0666
V>PH/13 vs. V>Mock	6.11	-14.50 to 26.72	ns	0.9981
V>PH/13 vs. Y+V>PH/13	-12.5	-33.11 to 8.111	ns	0.6403
V>PH/13 vs. Y+V>CO/17	1.293	-19.32 to 21.90	ns	>0.9999
V>PH/13 vs. Y+V>BC2	-5.557	-26.17 to 15.05	ns	0.9993
V>PH/13 vs. Y+V>Mock	-8.153	-28.76 to 12.46	ns	0.9734
V>PH/13 vs. Naive PH/13	-8.89	-29.50 to 11.72	ns	0.9482
V>PH/13 vs. Naive CO/17	-16.11	-36.72 to 4.498	ns	0.2605
V>PH/13 vs. Naive BC2	-23.89	-44.50 to -3.279	*	0.012
V>CO/17 vs. V>BC2	-21.76	-42.37 to -1.145	*	0.0309
V>CO/17 vs. V>Mock	4.26	-16.35 to 24.87	ns	>0.9999
V>CO/17 vs. Y+V>PH/13	-14.35	-34.96 to 6.261	ns	0.4286
V>CO/17 vs. Y+V>CO/17	-0.5567	-21.17 to 20.05	ns	>0.9999
V>CO/17 vs. Y+V>BC2	-7.407	-28.02 to 13.20	ns	0.9882
V>CO/17 vs. Y+V>Mock	-10	-30.61 to 10.61	ns	0.8849
V>CO/17 vs. Naive PH/13	-10.74	-31.35 to 9.871	ns	0.8254
V>CO/17 vs. Naive CO/17	-17.96	-38.57 to 2.648	ns	0.1398
V>CO/17 vs. Naive BC2	-25.74	-46.35 to -5.129	**	0.0051
V>BC2 vs. V>Mock	26.02	5.405 to 46.63	**	0.0045
V>BC2 vs. Y+V>PH/13	7.407	-13.20 to 28.02	ns	0.9882
V>BC2 vs. Y+V>CO/17	21.2	0.5886 to 41.81	*	0.0391
V>BC2 vs. Y+V>BC2	14.35	-6.261 to 34.96	ns	0.4286
V>BC2 vs. Y+V>Mock	11.75	-8.858 to 32.36	ns	0.7242
V>BC2 vs. Naive PH/13	11.02	-9.595 to 31.63	ns	0.7997
V>BC2 vs. Naive CO/17	3.793	-16.82 to 24.40	ns	>0.9999
V>BC2 vs. Naive BC2	-3.983	-24.59 to 16.63	ns	>0.9999
V>Mock vs. Y+V>PH/13	-18.61	-39.22 to 2.001	ns	0.1102
V>Mock vs. Y+V>CO/17	-4.817	-25.43 to 15.79	ns	0.9999
V>Mock vs. Y+V>BC2	-11.67	-32.28 to 8.945	ns	0.7336
V>Mock vs. Y+V>Mock	-14.26	-34.87 to 6.348	ns	0.438
V>Mock vs. Naive PH/13	-15	-35.61 to 5.611	ns	0.3611
V>Mock vs. Naive CO/17	-22.22	-42.83 to -1.612	*	0.0252
V>Mock vs. Naive BC2	-30	-50.61 to -9.389	***	0.0007
Y+V>PH/13 vs. Y+V>CO/17	13.79	-6.818 to 34.40	ns	0.4904
Y+V>PH/13 vs. Y+V>BC2	6.943	-13.67 to 27.55	ns	0.9935
Y+V>PH/13 vs. Y+V>Mock	4.347	-16.26 to 24.96	ns	>0.9999
Y+V>PH/13 vs. Naive PH/13	3.61	-17.00 to 24.22	ns	>0.9999
Y+V>PH/13 vs. Naive CO/17	-3.613	-24.22 to 17.00	ns	>0.9999
Y+V>PH/13 vs. Naive BC2	-11.39	-32.00 to 9.221	ns	0.7626
Y+V>CO/17 vs. Y+V>BC2	-6.85	-27.46 to 13.76	ns	0.9942
Y+V>CO/17 vs. Y+V>Mock	-9.447	-30.06 to 11.16	ns	0.9206
Y+V>CO/17 vs. Naive PH/13	-10.18	-30.79 to 10.43	ns	0.8716
Y+V>CO/17 vs. Naive CO/17	-17.41	-38.02 to 3.205	ns	0.1702
Y+V>CO/17 vs. Naive BC2	-25.18	-45.79 to -4.572	**	0.0066
Y+V>BC2 vs. Y+V>Mock	-2.597	-23.21 to 18.01	ns	>0.9999
Y+V>BC2 vs. Naive PH/13	-3.333	-23.94 to 17.28	ns	>0.9999
Y+V>BC2 vs. Naive CO/17	-10.56	-31.17 to 10.05	ns	0.8414
Y+V>BC2 vs. Naive BC2	-18.33	-38.94 to 2.278	ns	0.1221
Y+V>Mock vs. Naive PH/13	-0.7367	-21.35 to 19.87	ns	>0.9999
Y+V>Mock vs. Naive CO/17	-7.96	-28.57 to 12.65	ns	0.9781
Y+V>Mock vs. Naive BC2	-15.74	-36.35 to 4.875	ns	0.2922
Naive PH/13 vs. Naive CO/17	-7.223	-27.83 to 13.39	ns	0.9906
Naive PH/13 vs. Naive BC2	-15	-35.61 to 5.611	ns	0.3611
Naive CO/17 vs. Naive BC2	-7.777	-28.39 to 12.83	ns	0.982

## Sheet: Fig 3A IgA SH02
anti-B/SH/02-YAM rHA | IgA-secreting cells								(adjusted P Value with > or < signs removed for conditional formatting)
Tukey's multiple comparisons test	Mean Diff.	95.00% CI of diff.	Summary	Adjusted P Value
Y>PH/13 vs. Y>CO/17	10.93	-13.12 to 34.98	ns	0.9249				anti-B/SH/02-YAM rHA | IgA-secreting cells
Y>PH/13 vs. Y>BC2	29.08	5.031 to 53.12	**	0.0075				Pre-immunity		YAM				VIC				YAM + VIC				Naïve
Y>PH/13 vs. Y>Mock	29.72	5.674 to 53.77	**	0.0058					VAX	PH/13	CO/17	BC2	Mock	PH/13	CO/17	BC2	Mock	PH/13	CO/17	BC2	Mock	PH/13	CO/17	BC2
Y>PH/13 vs. V>PH/13	35.93	11.88 to 59.97	***	0.0005				YAM	PH/13		0.9249	0.0075	0.0058	0.0005	0.0001	0.0017	0.0004	0.0001	0.0001	0.0001	0.0001	0.0001	0.0001	0.0001
Y>PH/13 vs. V>CO/17	38.89	14.84 to 62.94	***	0.0001					CO/17	0.9249		0.3084	0.2611	0.0355	0.0116	0.1055	0.0001	0.0013	0.0002	0.0001	0.0001	0.0001	0.0001	0.0001
Y>PH/13 vs. V>BC2	32.78	8.731 to 56.82	**	0.0017					BC2	0.0075	0.3084		0.9999	0.9988	0.9659	0.9999	0.0001	0.5711	0.1966	0.038	0.0134	0.0991	0.0065	0.1333
Y>PH/13 vs. V>Mock	-36.11	-60.16 to -12.06	***	0.0004					Mock	0.0058	0.2611	0.9999		0.9996	0.9803	0.9999	0.0001	0.6353	0.2356	0.0478	0.0171	0.1219	0.0083	0.1623
Y>PH/13 vs. Y+V>PH/13	44.35	20.31 to 68.40	****	<0.0001				VIC	PH/13	0.0005	0.0355	0.9988	0.9996		0.9999	0.9999	0.0001	0.9906	0.7905	0.3228	0.1492	0.5801	0.0825	0.672
Y>PH/13 vs. Y+V>CO/17	48.89	24.84 to 72.94	****	<0.0001					CO/17	0.0001	0.0116	0.9659	0.9803	0.9999		0.9996	0.0001	0.9999	0.9606	0.5987	0.3376	0.8481	0.2072	0.9064
Y>PH/13 vs. Y+V>BC2	53.89	29.84 to 77.94	****	<0.0001					BC2	0.0017	0.1055	0.9999	0.9999	0.9999	0.9996		0.0001	0.8905	0.4883	0.1331	0.0528	0.2939	0.027	0.3687
Y>PH/13 vs. Y+V>Mock	56.67	32.62 to 80.72	****	<0.0001					Mock	0.0004	0.0001	0.0001	0.0001	0.0001	0.0001	0.0001		0.0001	0.0001	0.0001	0.0001	0.0001	0.0001	0.0001
Y>PH/13 vs. Naive PH/13	51.11	27.07 to 75.16	****	<0.0001				YAM + VIC	PH/13	0.0001	0.0013	0.5711	0.6353	0.9906	0.9999	0.8905	0.0001		0.9999	0.9728	0.8414	0.9989	0.681	0.9998
Y>PH/13 vs. Naive CO/17	58.52	34.47 to 82.57	****	<0.0001					CO/17	0.0001	0.0002	0.1966	0.2356	0.7905	0.9606	0.4883	0.0001	0.9999		0.9999	0.9955	0.9999	0.9706	0.9999
Y>PH/13 vs. Naive BC2	50.19	26.14 to 74.23	****	<0.0001					BC2	0.0001	0.0001	0.038	0.0478	0.3228	0.5987	0.1331	0.0001	0.9728	0.9999		0.9999	0.9999	0.9999	0.9999
Y>CO/17 vs. Y>BC2	18.15	-5.899 to 42.19	ns	0.3084					Mock	0.0001	0.0001	0.0134	0.0171	0.1492	0.3376	0.0528	0.0001	0.8414	0.9955	0.9999		0.9999	0.9999	0.9993
Y>CO/17 vs. Y>Mock	18.79	-5.256 to 42.84	ns	0.2611				Naïve	PH/13	0.0001	0.0001	0.0991	0.1219	0.5801	0.8481	0.2939	0.0001	0.9989	0.9999	0.9999	0.9999		0.9972	0.9999
Y>CO/17 vs. V>PH/13	25	0.9510 to 49.04	*	0.0355					CO/17	0.0001	0.0001	0.0065	0.0083	0.0825	0.2072	0.027	0.0001	0.681	0.9706	0.9999	0.9999	0.9972		0.9915
Y>CO/17 vs. V>CO/17	27.96	3.914 to 52.01	*	0.0116		*			BC2	0.0001	0.0001	0.1333	0.1623	0.672	0.9064	0.3687	0.0001	0.9998	0.9999	0.9999	0.9993	0.9999	0.9915
Y>CO/17 vs. V>BC2	21.85	-2.199 to 45.89	ns	0.1055		**
Y>CO/17 vs. V>Mock	-47.04	-71.09 to -22.99	****	<0.0001		***		anti-B/SH/02-YAM rHA | IgA-secreting cells
Y>CO/17 vs. Y+V>PH/13	33.42	9.378 to 57.47	**	0.0013		****		Pre-immunity		YAM				VIC				YAM + VIC				Naïve
Y>CO/17 vs. Y+V>CO/17	37.96	13.91 to 62.01	***	0.0002					VAX	PH/13	CO/17	BC2	Mock	PH/13	CO/17	BC2	Mock	PH/13	CO/17	BC2	Mock	PH/13	CO/17	BC2
Y>CO/17 vs. Y+V>BC2	42.96	18.91 to 67.01	****	<0.0001				YAM	PH/13		ns	**	**	***	****	****	****	***	***	****	****	****	****	**
Y>CO/17 vs. Y+V>Mock	45.74	21.69 to 69.79	****	<0.0001					CO/17	ns		ns	ns	*	*	ns	****	**	***	****	****	****	****	***
Y>CO/17 vs. Naive PH/13	40.18	16.14 to 64.23	****	<0.0001					BC2	**	ns		ns	ns	ns	ns	****	ns	ns	*	*	ns	**	ns
Y>CO/17 vs. Naive CO/17	47.59	23.54 to 71.64	****	<0.0001					Mock	**	ns	ns		ns	ns	ns	****	ns	ns	*	*	ns	**	ns
Y>CO/17 vs. Naive BC2	39.26	15.21 to 63.30	***	0.0001				VIC	PH/13	***	*	ns	ns		ns	ns	****	ns	ns	ns	ns	ns	ns	ns
Y>BC2 vs. Y>Mock	0.6433	-23.40 to 24.69	ns	>0.9999					CO/17	****	*	ns	ns	ns		ns	****	ns	ns	ns	ns	ns	ns	ns
Y>BC2 vs. V>PH/13	6.85	-17.20 to 30.90	ns	0.9988					BC2	****	ns	ns	ns	ns	ns		****	ns	ns	ns	ns	ns	*	ns
Y>BC2 vs. V>CO/17	9.813	-14.23 to 33.86	ns	0.9659					Mock	****	****	****	****	****	****	****		****	****	****	****	****	****	****
Y>BC2 vs. V>BC2	3.7	-20.35 to 27.75	ns	>0.9999				YAM + VIC	PH/13	***	**	ns	ns	ns	ns	ns	****		ns	ns	ns	ns	ns	ns
Y>BC2 vs. V>Mock	-65.19	-89.23 to -41.14	****	<0.0001					CO/17	***	***	ns	ns	ns	ns	ns	****	ns		ns	ns	ns	ns	ns
Y>BC2 vs. Y+V>PH/13	15.28	-8.769 to 39.32	ns	0.5711					BC2	****	****	*	*	ns	ns	ns	****	ns	ns		ns	ns	ns	ns
Y>BC2 vs. Y+V>CO/17	19.81	-4.232 to 43.86	ns	0.1966					Mock	****	****	*	*	ns	ns	ns	****	ns	ns	ns		ns	ns	ns
Y>BC2 vs. Y+V>BC2	24.81	0.7676 to 48.86	*	0.038				Naïve	PH/13	****	****	ns	ns	ns	ns	ns	****	ns	ns	ns	ns		ns	ns
Y>BC2 vs. Y+V>Mock	27.59	3.548 to 51.64	*	0.0134					CO/17	****	****	**	**	ns	ns	*	****	ns	ns	ns	ns	ns		ns
Y>BC2 vs. Naive PH/13	22.04	-2.009 to 46.08	ns	0.0991					BC2	**	***	ns	ns	ns	ns	ns	****	ns	ns	ns	ns	ns	ns
Y>BC2 vs. Naive CO/17	29.44	5.398 to 53.49	**	0.0065
Y>BC2 vs. Naive BC2	21.11	-2.936 to 45.16	ns	0.1333
Y>Mock vs. V>PH/13	6.207	-17.84 to 30.25	ns	0.9996
Y>Mock vs. V>CO/17	9.17	-14.88 to 33.22	ns	0.9803
Y>Mock vs. V>BC2	3.057	-20.99 to 27.10	ns	>0.9999
Y>Mock vs. V>Mock	-65.83	-89.88 to -41.78	****	<0.0001
Y>Mock vs. Y+V>PH/13	14.63	-9.412 to 38.68	ns	0.6353
Y>Mock vs. Y+V>CO/17	19.17	-4.876 to 43.22	ns	0.2356
Y>Mock vs. Y+V>BC2	24.17	0.1243 to 48.22	*	0.0478
Y>Mock vs. Y+V>Mock	26.95	2.904 to 51.00	*	0.0171
Y>Mock vs. Naive PH/13	21.39	-2.652 to 45.44	ns	0.1219
Y>Mock vs. Naive CO/17	28.8	4.754 to 52.85	**	0.0083
Y>Mock vs. Naive BC2	20.47	-3.579 to 44.51	ns	0.1623
V>PH/13 vs. V>CO/17	2.963	-21.08 to 27.01	ns	>0.9999
V>PH/13 vs. V>BC2	-3.15	-27.20 to 20.90	ns	>0.9999
V>PH/13 vs. V>Mock	-72.04	-96.08 to -47.99	****	<0.0001
V>PH/13 vs. Y+V>PH/13	8.427	-15.62 to 32.47	ns	0.9906
V>PH/13 vs. Y+V>CO/17	12.96	-11.08 to 37.01	ns	0.7905
V>PH/13 vs. Y+V>BC2	17.96	-6.082 to 42.01	ns	0.3228
V>PH/13 vs. Y+V>Mock	20.74	-3.302 to 44.79	ns	0.1492
V>PH/13 vs. Naive PH/13	15.19	-8.859 to 39.23	ns	0.5801
V>PH/13 vs. Naive CO/17	22.59	-1.452 to 46.64	ns	0.0825
V>PH/13 vs. Naive BC2	14.26	-9.786 to 38.31	ns	0.672
V>CO/17 vs. V>BC2	-6.113	-30.16 to 17.93	ns	0.9996
V>CO/17 vs. V>Mock	-75	-99.05 to -50.95	****	<0.0001
V>CO/17 vs. Y+V>PH/13	5.463	-18.58 to 29.51	ns	0.9999
V>CO/17 vs. Y+V>CO/17	10	-14.05 to 34.05	ns	0.9606
V>CO/17 vs. Y+V>BC2	15	-9.046 to 39.05	ns	0.5987
V>CO/17 vs. Y+V>Mock	17.78	-6.266 to 41.83	ns	0.3376
V>CO/17 vs. Naive PH/13	12.22	-11.82 to 36.27	ns	0.8481
V>CO/17 vs. Naive CO/17	19.63	-4.416 to 43.68	ns	0.2072
V>CO/17 vs. Naive BC2	11.3	-12.75 to 35.34	ns	0.9064
V>BC2 vs. V>Mock	-68.89	-92.93 to -44.84	****	<0.0001
V>BC2 vs. Y+V>PH/13	11.58	-12.47 to 35.62	ns	0.8905
V>BC2 vs. Y+V>CO/17	16.11	-7.932 to 40.16	ns	0.4883
V>BC2 vs. Y+V>BC2	21.11	-2.932 to 45.16	ns	0.1331
V>BC2 vs. Y+V>Mock	23.89	-0.1524 to 47.94	ns	0.0528
V>BC2 vs. Naive PH/13	18.34	-5.709 to 42.38	ns	0.2939
V>BC2 vs. Naive CO/17	25.74	1.698 to 49.79	*	0.027
V>BC2 vs. Naive BC2	17.41	-6.636 to 41.46	ns	0.3687
V>Mock vs. Y+V>PH/13	80.46	56.42 to 104.5	****	<0.0001
V>Mock vs. Y+V>CO/17	85	60.95 to 109.0	****	<0.0001
V>Mock vs. Y+V>BC2	90	65.95 to 114.0	****	<0.0001
V>Mock vs. Y+V>Mock	92.78	68.73 to 116.8	****	<0.0001
V>Mock vs. Naive PH/13	87.22	63.18 to 111.3	****	<0.0001
V>Mock vs. Naive CO/17	94.63	70.58 to 118.7	****	<0.0001
V>Mock vs. Naive BC2	86.3	62.25 to 110.3	****	<0.0001
Y+V>PH/13 vs. Y+V>CO/17	4.537	-19.51 to 28.58	ns	>0.9999
Y+V>PH/13 vs. Y+V>BC2	9.537	-14.51 to 33.58	ns	0.9728
Y+V>PH/13 vs. Y+V>Mock	12.32	-11.73 to 36.36	ns	0.8414
Y+V>PH/13 vs. Naive PH/13	6.76	-17.29 to 30.81	ns	0.9989
Y+V>PH/13 vs. Naive CO/17	14.17	-9.879 to 38.21	ns	0.681
Y+V>PH/13 vs. Naive BC2	5.833	-18.21 to 29.88	ns	0.9998
Y+V>CO/17 vs. Y+V>BC2	5	-19.05 to 29.05	ns	>0.9999
Y+V>CO/17 vs. Y+V>Mock	7.78	-16.27 to 31.83	ns	0.9955
Y+V>CO/17 vs. Naive PH/13	2.223	-21.82 to 26.27	ns	>0.9999
Y+V>CO/17 vs. Naive CO/17	9.63	-14.42 to 33.68	ns	0.9706
Y+V>CO/17 vs. Naive BC2	1.297	-22.75 to 25.34	ns	>0.9999
Y+V>BC2 vs. Y+V>Mock	2.78	-21.27 to 26.83	ns	>0.9999
Y+V>BC2 vs. Naive PH/13	-2.777	-26.82 to 21.27	ns	>0.9999
Y+V>BC2 vs. Naive CO/17	4.63	-19.42 to 28.68	ns	>0.9999
Y+V>BC2 vs. Naive BC2	-3.703	-27.75 to 20.34	ns	>0.9999
Y+V>Mock vs. Naive PH/13	-5.557	-29.60 to 18.49	ns	0.9999
Y+V>Mock vs. Naive CO/17	1.85	-22.20 to 25.90	ns	>0.9999
Y+V>Mock vs. Naive BC2	-6.483	-30.53 to 17.56	ns	0.9993
Naive PH/13 vs. Naive CO/17	7.407	-16.64 to 31.45	ns	0.9972
Naive PH/13 vs. Naive BC2	-0.9267	-24.97 to 23.12	ns	>0.9999
Naive CO/17 vs. Naive BC2	-8.333	-32.38 to 15.71	ns	0.9915

## Sheet: Fig 3B IgG HK01
anti-B/HK/01-VIC rHA | IgG-secreting cells								(adjusted P Value with > or < signs removed for conditional formatting)
Tukey's multiple comparisons test	Mean Diff.	95.00% CI of diff.	Summary	Adjusted P Value
Y>PH/13 vs. Y>CO/17	-6.853	-45.17 to 31.46	ns	>0.9999				anti-B/HK/01-VIC rHA | IgG-secreting cells
Y>PH/13 vs. Y>BC2	3.517	-34.80 to 41.83	ns	>0.9999				Pre-immunity		YAM				VIC				YAM + VIC				Naïve
Y>PH/13 vs. Y>Mock	20.18	-18.13 to 58.50	ns	0.8147					VAX	PH/13	CO/17	BC2	Mock	PH/13	CO/17	BC2	Mock	PH/13	CO/17	BC2	Mock	PH/13	CO/17	BC2
Y>PH/13 vs. V>PH/13	13.15	-25.17 to 51.46	ns	0.9922				YAM	PH/13		0.9999	0.9999	0.8147	0.9922	0.9999	0.8912	0.9993	0.9999	0.9999	0.9999	0.9999	0.9999	0.9492	0.9955
Y>PH/13 vs. V>CO/17	-0.9267	-39.24 to 37.39	ns	>0.9999					CO/17	0.9999		0.9993	0.4078	0.8236	0.9999	0.9977	0.9305	0.9999	0.9994	0.9999	0.9966	0.9998	0.6342	0.8577
Y>PH/13 vs. V>BC2	-18.43	-56.74 to 19.89	ns	0.8912					BC2	0.9999	0.9993		0.9449	0.9997	0.9999	0.7187	0.9999	0.9999	0.9999	0.9999	0.9999	0.9999	0.9932	0.9999
Y>PH/13 vs. V>Mock	10.37	-27.94 to 48.68	ns	0.9993					Mock	0.8147	0.4078	0.9449		0.9999	0.7661	0.0468	0.9996	0.7861	0.9403	0.8496	0.9756	0.9139	0.9999	0.9999
Y>PH/13 vs. Y+V>PH/13	-0.5567	-38.87 to 37.76	ns	>0.9999				VIC	PH/13	0.9922	0.8236	0.9997	0.9999		0.9857	0.1965	0.9999	0.9887	0.9996	0.9955	0.9999	0.999	0.9999	0.9999
Y>PH/13 vs. Y+V>CO/17	3.33	-34.98 to 41.64	ns	>0.9999					CO/17	0.9999	0.9999	0.9999	0.7661	0.9857		0.9224	0.9982	0.9999	0.9999	0.9999	0.9999	0.9999	0.9252	0.9912
Y>PH/13 vs. Y+V>BC2	0.74	-37.57 to 39.05	ns	>0.9999					BC2	0.8912	0.9977	0.7187	0.0468	0.1965	0.9224		0.3142	0.9108	0.7295	0.8617	0.6167	0.7809	0.1034	0.2241
Y>PH/13 vs. Y+V>Mock	5.187	-33.13 to 43.50	ns	>0.9999					Mock	0.9993	0.9305	0.9999	0.9996	0.9999	0.9982	0.3142		0.9987	0.9999	0.9997	0.9999	0.9999	0.9999	0.9999
Y>PH/13 vs. Naive PH/13	2.41	-35.90 to 40.72	ns	>0.9999				YAM + VIC	PH/13	0.9999	0.9999	0.9999	0.7861	0.9887	0.9999	0.9108	0.9987		0.9999	0.9999	0.9999	0.9999	0.9356	0.9932
Y>PH/13 vs. Naive CO/17	16.48	-21.83 to 54.79	ns	0.9492					CO/17	0.9999	0.9994	0.9999	0.9403	0.9996	0.9999	0.7295	0.9999	0.9999		0.9999	0.9999	0.9999	0.9922	0.9998
Y>PH/13 vs. Naive BC2	12.41	-25.91 to 50.72	ns	0.9955					BC2	0.9999	0.9999	0.9999	0.8496	0.9955	0.9999	0.8617	0.9997	0.9999	0.9999		0.9999	0.9999	0.9641	0.9975
Y>CO/17 vs. Y>BC2	10.37	-27.94 to 48.68	ns	0.9993					Mock	0.9999	0.9966	0.9999	0.9756	0.9999	0.9999	0.6167	0.9999	0.9999	0.9999	0.9999		0.9999	0.9982	0.9999
Y>CO/17 vs. Y>Mock	27.04	-11.28 to 65.35	ns	0.4078				Naïve	PH/13	0.9999	0.9998	0.9999	0.9139	0.999	0.9999	0.7809	0.9999	0.9999	0.9999	0.9999	0.9999		0.9857	0.9995
Y>CO/17 vs. V>PH/13	20	-18.31 to 58.31	ns	0.8236					CO/17	0.9492	0.6342	0.9932	0.9999	0.9999	0.9252	0.1034	0.9999	0.9356	0.9922	0.9641	0.9982	0.9857		0.9999
Y>CO/17 vs. V>CO/17	5.927	-32.39 to 44.24	ns	>0.9999		*			BC2	0.9955	0.8577	0.9999	0.9999	0.9999	0.9912	0.2241	0.9999	0.9932	0.9998	0.9975	0.9999	0.9995	0.9999
Y>CO/17 vs. V>BC2	-11.57	-49.89 to 26.74	ns	0.9977		**
Y>CO/17 vs. V>Mock	17.22	-21.09 to 55.54	ns	0.9305		***		anti-B/HK/01-VIC rHA | IgG-secreting cells
Y>CO/17 vs. Y+V>PH/13	6.297	-32.02 to 44.61	ns	>0.9999		****		Pre-immunity		YAM				VIC				YAM + VIC				Naïve
Y>CO/17 vs. Y+V>CO/17	10.18	-28.13 to 48.50	ns	0.9994					VAX	PH/13	CO/17	BC2	Mock	PH/13	CO/17	BC2	Mock	PH/13	CO/17	BC2	Mock	PH/13	CO/17	BC2
Y>CO/17 vs. Y+V>BC2	7.593	-30.72 to 45.91	ns	>0.9999				YAM	PH/13		ns	ns	ns	ns	ns	ns	ns	ns	ns	ns	ns	ns	ns	ns
Y>CO/17 vs. Y+V>Mock	12.04	-26.27 to 50.35	ns	0.9966					CO/17	ns		ns	ns	ns	ns	ns	ns	ns	ns	ns	ns	ns	ns	ns
Y>CO/17 vs. Naive PH/13	9.263	-29.05 to 47.58	ns	0.9998					BC2	ns	ns		ns	ns	ns	ns	ns	ns	ns	ns	ns	ns	ns	ns
Y>CO/17 vs. Naive CO/17	23.33	-14.98 to 61.65	ns	0.6342					Mock	ns	ns	ns		ns	ns	*	ns	ns	ns	ns	ns	ns	ns	ns
Y>CO/17 vs. Naive BC2	19.26	-19.05 to 57.57	ns	0.8577				VIC	PH/13	ns	ns	ns	ns		ns	ns	ns	ns	ns	ns	ns	ns	ns	ns
Y>BC2 vs. Y>Mock	16.67	-21.65 to 54.98	ns	0.9449					CO/17	ns	ns	ns	ns	ns		ns	ns	ns	ns	ns	ns	ns	ns	ns
Y>BC2 vs. V>PH/13	9.63	-28.68 to 47.94	ns	0.9997					BC2	ns	ns	ns	*	ns	ns		ns	ns	ns	ns	ns	ns	ns	ns
Y>BC2 vs. V>CO/17	-4.443	-42.76 to 33.87	ns	>0.9999					Mock	ns	ns	ns	ns	ns	ns	ns		ns	ns	ns	ns	ns	ns	ns
Y>BC2 vs. V>BC2	-21.94	-60.26 to 16.37	ns	0.7187				YAM + VIC	PH/13	ns	ns	ns	ns	ns	ns	ns	ns		ns	ns	ns	ns	ns	ns
Y>BC2 vs. V>Mock	6.853	-31.46 to 45.17	ns	>0.9999					CO/17	ns	ns	ns	ns	ns	ns	ns	ns	ns		ns	ns	ns	ns	ns
Y>BC2 vs. Y+V>PH/13	-4.073	-42.39 to 34.24	ns	>0.9999					BC2	ns	ns	ns	ns	ns	ns	ns	ns	ns	ns		ns	ns	ns	ns
Y>BC2 vs. Y+V>CO/17	-0.1867	-38.50 to 38.13	ns	>0.9999					Mock	ns	ns	ns	ns	ns	ns	ns	ns	ns	ns	ns		ns	ns	ns
Y>BC2 vs. Y+V>BC2	-2.777	-41.09 to 35.54	ns	>0.9999				Naïve	PH/13	ns	ns	ns	ns	ns	ns	ns	ns	ns	ns	ns	ns		ns	ns
Y>BC2 vs. Y+V>Mock	1.67	-36.64 to 39.98	ns	>0.9999					CO/17	ns	ns	ns	ns	ns	ns	ns	ns	ns	ns	ns	ns	ns		ns
Y>BC2 vs. Naive PH/13	-1.107	-39.42 to 37.21	ns	>0.9999					BC2	ns	ns	ns	ns	ns	ns	ns	ns	ns	ns	ns	ns	ns	ns
Y>BC2 vs. Naive CO/17	12.96	-25.35 to 51.28	ns	0.9932
Y>BC2 vs. Naive BC2	8.89	-29.42 to 47.20	ns	0.9999
Y>Mock vs. V>PH/13	-7.037	-45.35 to 31.28	ns	>0.9999
Y>Mock vs. V>CO/17	-21.11	-59.42 to 17.20	ns	0.7661
Y>Mock vs. V>BC2	-38.61	-76.92 to -0.2961	*	0.0468
Y>Mock vs. V>Mock	-9.813	-48.13 to 28.50	ns	0.9996
Y>Mock vs. Y+V>PH/13	-20.74	-59.05 to 17.57	ns	0.7861
Y>Mock vs. Y+V>CO/17	-16.85	-55.17 to 21.46	ns	0.9403
Y>Mock vs. Y+V>BC2	-19.44	-57.76 to 18.87	ns	0.8496
Y>Mock vs. Y+V>Mock	-15	-53.31 to 23.32	ns	0.9756
Y>Mock vs. Naive PH/13	-17.77	-56.09 to 20.54	ns	0.9139
Y>Mock vs. Naive CO/17	-3.703	-42.02 to 34.61	ns	>0.9999
Y>Mock vs. Naive BC2	-7.777	-46.09 to 30.54	ns	>0.9999
V>PH/13 vs. V>CO/17	-14.07	-52.39 to 24.24	ns	0.9857
V>PH/13 vs. V>BC2	-31.57	-69.89 to 6.741	ns	0.1965
V>PH/13 vs. V>Mock	-2.777	-41.09 to 35.54	ns	>0.9999
V>PH/13 vs. Y+V>PH/13	-13.7	-52.02 to 24.61	ns	0.9887
V>PH/13 vs. Y+V>CO/17	-9.817	-48.13 to 28.50	ns	0.9996
V>PH/13 vs. Y+V>BC2	-12.41	-50.72 to 25.91	ns	0.9955
V>PH/13 vs. Y+V>Mock	-7.96	-46.27 to 30.35	ns	>0.9999
V>PH/13 vs. Naive PH/13	-10.74	-49.05 to 27.58	ns	0.999
V>PH/13 vs. Naive CO/17	3.333	-34.98 to 41.65	ns	>0.9999
V>PH/13 vs. Naive BC2	-0.74	-39.05 to 37.57	ns	>0.9999
V>CO/17 vs. V>BC2	-17.5	-55.81 to 20.81	ns	0.9224
V>CO/17 vs. V>Mock	11.3	-27.02 to 49.61	ns	0.9982
V>CO/17 vs. Y+V>PH/13	0.37	-37.94 to 38.68	ns	>0.9999
V>CO/17 vs. Y+V>CO/17	4.257	-34.06 to 42.57	ns	>0.9999
V>CO/17 vs. Y+V>BC2	1.667	-36.65 to 39.98	ns	>0.9999
V>CO/17 vs. Y+V>Mock	6.113	-32.20 to 44.43	ns	>0.9999
V>CO/17 vs. Naive PH/13	3.337	-34.98 to 41.65	ns	>0.9999
V>CO/17 vs. Naive CO/17	17.41	-20.91 to 55.72	ns	0.9252
V>CO/17 vs. Naive BC2	13.33	-24.98 to 51.65	ns	0.9912
V>BC2 vs. V>Mock	28.8	-9.517 to 67.11	ns	0.3142
V>BC2 vs. Y+V>PH/13	17.87	-20.44 to 56.18	ns	0.9108
V>BC2 vs. Y+V>CO/17	21.76	-16.56 to 60.07	ns	0.7295
V>BC2 vs. Y+V>BC2	19.17	-19.15 to 57.48	ns	0.8617
V>BC2 vs. Y+V>Mock	23.61	-14.70 to 61.93	ns	0.6167
V>BC2 vs. Naive PH/13	20.84	-17.48 to 59.15	ns	0.7809
V>BC2 vs. Naive CO/17	34.91	-3.407 to 73.22	ns	0.1034
V>BC2 vs. Naive BC2	30.83	-7.481 to 69.15	ns	0.2241
V>Mock vs. Y+V>PH/13	-10.93	-49.24 to 27.39	ns	0.9987
V>Mock vs. Y+V>CO/17	-7.04	-45.35 to 31.27	ns	>0.9999
V>Mock vs. Y+V>BC2	-9.63	-47.94 to 28.68	ns	0.9997
V>Mock vs. Y+V>Mock	-5.183	-43.50 to 33.13	ns	>0.9999
V>Mock vs. Naive PH/13	-7.96	-46.27 to 30.35	ns	>0.9999
V>Mock vs. Naive CO/17	6.11	-32.20 to 44.42	ns	>0.9999
V>Mock vs. Naive BC2	2.037	-36.28 to 40.35	ns	>0.9999
Y+V>PH/13 vs. Y+V>CO/17	3.887	-34.43 to 42.20	ns	>0.9999
Y+V>PH/13 vs. Y+V>BC2	1.297	-37.02 to 39.61	ns	>0.9999
Y+V>PH/13 vs. Y+V>Mock	5.743	-32.57 to 44.06	ns	>0.9999
Y+V>PH/13 vs. Naive PH/13	2.967	-35.35 to 41.28	ns	>0.9999
Y+V>PH/13 vs. Naive CO/17	17.04	-21.28 to 55.35	ns	0.9356
Y+V>PH/13 vs. Naive BC2	12.96	-25.35 to 51.28	ns	0.9932
Y+V>CO/17 vs. Y+V>BC2	-2.59	-40.90 to 35.72	ns	>0.9999
Y+V>CO/17 vs. Y+V>Mock	1.857	-36.46 to 40.17	ns	>0.9999
Y+V>CO/17 vs. Naive PH/13	-0.92	-39.23 to 37.39	ns	>0.9999
Y+V>CO/17 vs. Naive CO/17	13.15	-25.16 to 51.46	ns	0.9922
Y+V>CO/17 vs. Naive BC2	9.077	-29.24 to 47.39	ns	0.9998
Y+V>BC2 vs. Y+V>Mock	4.447	-33.87 to 42.76	ns	>0.9999
Y+V>BC2 vs. Naive PH/13	1.67	-36.64 to 39.98	ns	>0.9999
Y+V>BC2 vs. Naive CO/17	15.74	-22.57 to 54.05	ns	0.9641
Y+V>BC2 vs. Naive BC2	11.67	-26.65 to 49.98	ns	0.9975
Y+V>Mock vs. Naive PH/13	-2.777	-41.09 to 35.54	ns	>0.9999
Y+V>Mock vs. Naive CO/17	11.29	-27.02 to 49.61	ns	0.9982
Y+V>Mock vs. Naive BC2	7.22	-31.09 to 45.53	ns	>0.9999
Naive PH/13 vs. Naive CO/17	14.07	-24.24 to 52.38	ns	0.9857
Naive PH/13 vs. Naive BC2	9.997	-28.32 to 48.31	ns	0.9995
Naive CO/17 vs. Naive BC2	-4.073	-42.39 to 34.24	ns	>0.9999

## Sheet: Fig 3B IgM HK01
anti-B/HK/01-VIC rHA | IgM-secreting cells								(adjusted P Value with > or < signs removed for conditional formatting)
Tukey's multiple comparisons test	Mean Diff.	95.00% CI of diff.	Summary	Adjusted P Value
Y>PH/13 vs. Y>CO/17	2.133	-56.62 to 60.88	ns	>0.9999				anti-B/HK/01-VIC rHA | IgM-secreting cells
Y>PH/13 vs. Y>BC2	-41.02	-99.77 to 17.73	ns	0.4243				Pre-immunity		YAM				VIC				YAM + VIC				Naïve
Y>PH/13 vs. Y>Mock	-63.61	-122.4 to -4.857	*	0.0242					VAX	PH/13	CO/17	BC2	Mock	PH/13	CO/17	BC2	Mock	PH/13	CO/17	BC2	Mock	PH/13	CO/17	BC2
Y>PH/13 vs. V>PH/13	-13.89	-72.64 to 44.86	ns	0.9998				YAM	PH/13		0.9999	0.4243	0.0242	0.9998	0.998	0.0001	0.6431	0.0062	0.8524	0.0004	0.0033	0.5076	0.0001	0.0001
Y>PH/13 vs. V>CO/17	-17.5	-76.25 to 41.25	ns	0.998					CO/17	0.9999		0.3475	0.0174	0.9992	0.9939	0.0001	0.7271	0.0044	0.7844	0.0003	0.0023	0.4242	0.0001	0.0001
Y>PH/13 vs. V>BC2	-123.6	-182.4 to -64.86	****	<0.0001					BC2	0.4243	0.3475		0.9789	0.9165	0.9707	0.0011	0.003	0.8063	0.9999	0.2094	0.662	0.9999	0.0001	0.0001
Y>PH/13 vs. V>Mock	35.56	-23.19 to 94.31	ns	0.6431					Mock	0.0242	0.0174	0.9789		0.168	0.2554	0.0416	0.0001	0.9999	0.7093	0.9491	0.9999	0.9569	0.0049	0.0054
Y>PH/13 vs. Y+V>PH/13	-72.22	-131.0 to -13.47	**	0.0062				VIC	PH/13	0.9998	0.9992	0.9165	0.168		0.9999	0.0001	0.1737	0.0531	0.9993	0.0039	0.0299	0.9531	0.0001	0.0001
Y>PH/13 vs. Y+V>CO/17	-29.72	-88.47 to 29.03	ns	0.8524					CO/17	0.998	0.9939	0.9707	0.2554	0.9999		0.0001	0.11	0.088	0.9999	0.0071	0.051	0.9868	0.0001	0.0001
Y>PH/13 vs. Y+V>BC2	-88.89	-147.6 to -30.14	***	0.0004					BC2	0.0001	0.0001	0.0011	0.0416	0.0001	0.0001		0.0001	0.1365	0.0002	0.6767	0.2185	0.0008	0.9999	0.9999
Y>PH/13 vs. Y+V>Mock	-76.11	-134.9 to -17.36	**	0.0033					Mock	0.6431	0.7271	0.003	0.0001	0.1737	0.11	0.0001		0.0001	0.0187	0.0001	0.0001	0.0043	0.0001	0.0001
Y>PH/13 vs. Naive PH/13	-38.89	-97.64 to 19.86	ns	0.5076				YAM + VIC	PH/13	0.0062	0.0044	0.8063	0.9999	0.0531	0.088	0.1365	0.0001		0.3699	0.9988	0.9999	0.7306	0.0195	0.0213
Y>PH/13 vs. Naive CO/17	-137.2	-196.0 to -78.47	****	<0.0001					CO/17	0.8524	0.7844	0.9999	0.7093	0.9993	0.9999	0.0002	0.0187	0.3699		0.047	0.2477	0.9999	0.0001	0.0001
Y>PH/13 vs. Naive BC2	-136.7	-195.4 to -77.91	****	<0.0001					BC2	0.0004	0.0003	0.2094	0.9491	0.0039	0.0071	0.6767	0.0001	0.9988	0.047		0.9999	0.1624	0.1984	0.2117
Y>CO/17 vs. Y>BC2	-43.15	-101.9 to 15.60	ns	0.3475					Mock	0.0033	0.0023	0.662	0.9999	0.0299	0.051	0.2185	0.0001	0.9999	0.2477	0.9999		0.5754	0.0353	0.0384
Y>CO/17 vs. Y>Mock	-65.74	-124.5 to -6.990	*	0.0174				Naïve	PH/13	0.5076	0.4242	0.9999	0.9569	0.9531	0.9868	0.0008	0.0043	0.7306	0.9999	0.1624	0.5754		0.0001	0.0001
Y>CO/17 vs. V>PH/13	-16.02	-74.77 to 42.73	ns	0.9992					CO/17	0.0001	0.0001	0.0001	0.0049	0.0001	0.0001	0.9999	0.0001	0.0195	0.0001	0.1984	0.0353	0.0001		0.9999
Y>CO/17 vs. V>CO/17	-19.63	-78.38 to 39.12	ns	0.9939		*			BC2	0.0001	0.0001	0.0001	0.0054	0.0001	0.0001	0.9999	0.0001	0.0213	0.0001	0.2117	0.0384	0.0001	0.9999
Y>CO/17 vs. V>BC2	-125.7	-184.5 to -66.99	****	<0.0001		**
Y>CO/17 vs. V>Mock	33.43	-25.32 to 92.18	ns	0.7271		***		anti-B/HK/01-VIC rHA | IgM-secreting cells
Y>CO/17 vs. Y+V>PH/13	-74.35	-133.1 to -15.60	**	0.0044		****		Pre-immunity		YAM				VIC				YAM + VIC				Naïve
Y>CO/17 vs. Y+V>CO/17	-31.85	-90.60 to 26.90	ns	0.7844					VAX	PH/13	CO/17	BC2	Mock	PH/13	CO/17	BC2	Mock	PH/13	CO/17	BC2	Mock	PH/13	CO/17	BC2
Y>CO/17 vs. Y+V>BC2	-91.02	-149.8 to -32.27	***	0.0003				YAM	PH/13		ns	ns	*	ns	**	ns	***	ns	ns	**	ns	****	****	****
Y>CO/17 vs. Y+V>Mock	-78.24	-137.0 to -19.49	**	0.0023					CO/17	ns		ns	*	ns	ns	****	ns	**	ns	***	**	ns	****	****
Y>CO/17 vs. Naive PH/13	-41.02	-99.77 to 17.73	ns	0.4242					BC2	ns	ns		ns	ns	ns	**	**	ns	ns	ns	ns	ns	***	***
Y>CO/17 vs. Naive CO/17	-139.4	-198.1 to -80.60	****	<0.0001					Mock	*	*	ns		ns	ns	*	****	ns	ns	ns	ns	ns	**	**
Y>CO/17 vs. Naive BC2	-138.8	-197.5 to -80.05	****	<0.0001				VIC	PH/13	ns	ns	ns	ns		ns	****	ns	ns	ns	**	*	ns	****	****
Y>BC2 vs. Y>Mock	-22.59	-81.34 to 36.16	ns	0.9789					CO/17	**	ns	ns	ns	ns		****	ns	ns	ns	**	ns	ns	****	****
Y>BC2 vs. V>PH/13	27.13	-31.62 to 85.88	ns	0.9165					BC2	ns	****	**	*	****	****		****	ns	***	ns	ns	***	ns	ns
Y>BC2 vs. V>CO/17	23.52	-35.23 to 82.27	ns	0.9707					Mock	***	ns	**	****	ns	ns	****		****	*	****	****	**	****	****
Y>BC2 vs. V>BC2	-82.59	-141.3 to -23.84	**	0.0011				YAM + VIC	PH/13	ns	**	ns	ns	ns	ns	ns	****		ns	ns	ns	ns	*	*
Y>BC2 vs. V>Mock	76.58	17.83 to 135.3	**	0.003					CO/17	ns	ns	ns	ns	ns	ns	***	*	ns		*	ns	ns	****	****
Y>BC2 vs. Y+V>PH/13	-31.2	-89.95 to 27.55	ns	0.8063					BC2	**	***	ns	ns	**	**	ns	****	ns	*		ns	ns	ns	ns
Y>BC2 vs. Y+V>CO/17	11.3	-47.45 to 70.05	ns	>0.9999					Mock	ns	**	ns	ns	*	ns	ns	****	ns	ns	ns		ns	*	*
Y>BC2 vs. Y+V>BC2	-47.87	-106.6 to 10.88	ns	0.2094				Naïve	PH/13	****	ns	ns	ns	ns	ns	***	**	ns	ns	ns	ns		****	****
Y>BC2 vs. Y+V>Mock	-35.09	-93.84 to 23.66	ns	0.662					CO/17	****	****	***	**	****	****	ns	****	*	****	ns	*	****		ns
Y>BC2 vs. Naive PH/13	2.13	-56.62 to 60.88	ns	>0.9999					BC2	****	****	***	**	****	****	ns	****	*	****	ns	*	****	ns
Y>BC2 vs. Naive CO/17	-96.2	-155.0 to -37.45	***	0.0001
Y>BC2 vs. Naive BC2	-95.65	-154.4 to -36.90	***	0.0001
Y>Mock vs. V>PH/13	49.72	-9.030 to 108.5	ns	0.168
Y>Mock vs. V>CO/17	46.11	-12.64 to 104.9	ns	0.2554
Y>Mock vs. V>BC2	-60	-118.8 to -1.253	*	0.0416
Y>Mock vs. V>Mock	99.17	40.42 to 157.9	****	<0.0001
Y>Mock vs. Y+V>PH/13	-8.613	-67.36 to 50.14	ns	>0.9999
Y>Mock vs. Y+V>CO/17	33.89	-24.86 to 92.64	ns	0.7093
Y>Mock vs. Y+V>BC2	-25.28	-84.03 to 33.47	ns	0.9491
Y>Mock vs. Y+V>Mock	-12.5	-71.25 to 46.25	ns	>0.9999
Y>Mock vs. Naive PH/13	24.72	-34.03 to 83.47	ns	0.9569
Y>Mock vs. Naive CO/17	-73.61	-132.4 to -14.86	**	0.0049
Y>Mock vs. Naive BC2	-73.06	-131.8 to -14.31	**	0.0054
V>PH/13 vs. V>CO/17	-3.61	-62.36 to 55.14	ns	>0.9999
V>PH/13 vs. V>BC2	-109.7	-168.5 to -50.97	****	<0.0001
V>PH/13 vs. V>Mock	49.45	-9.303 to 108.2	ns	0.1737
V>PH/13 vs. Y+V>PH/13	-58.33	-117.1 to 0.4168	ns	0.0531
V>PH/13 vs. Y+V>CO/17	-15.83	-74.58 to 42.92	ns	0.9993
V>PH/13 vs. Y+V>BC2	-75	-133.8 to -16.25	**	0.0039
V>PH/13 vs. Y+V>Mock	-62.22	-121.0 to -3.470	*	0.0299
V>PH/13 vs. Naive PH/13	-25	-83.75 to 33.75	ns	0.9531
V>PH/13 vs. Naive CO/17	-123.3	-182.1 to -64.58	****	<0.0001
V>PH/13 vs. Naive BC2	-122.8	-181.5 to -64.03	****	<0.0001
V>CO/17 vs. V>BC2	-106.1	-164.9 to -47.36	****	<0.0001
V>CO/17 vs. V>Mock	53.06	-5.693 to 111.8	ns	0.11
V>CO/17 vs. Y+V>PH/13	-54.72	-113.5 to 4.027	ns	0.088
V>CO/17 vs. Y+V>CO/17	-12.22	-70.97 to 46.53	ns	>0.9999
V>CO/17 vs. Y+V>BC2	-71.39	-130.1 to -12.64	**	0.0071
V>CO/17 vs. Y+V>Mock	-58.61	-117.4 to 0.1401	ns	0.051
V>CO/17 vs. Naive PH/13	-21.39	-80.14 to 37.36	ns	0.9868
V>CO/17 vs. Naive CO/17	-119.7	-178.5 to -60.97	****	<0.0001
V>CO/17 vs. Naive BC2	-119.2	-177.9 to -60.42	****	<0.0001
V>BC2 vs. V>Mock	159.2	100.4 to 217.9	****	<0.0001
V>BC2 vs. Y+V>PH/13	51.39	-7.360 to 110.1	ns	0.1365
V>BC2 vs. Y+V>CO/17	93.89	35.14 to 152.6	***	0.0002
V>BC2 vs. Y+V>BC2	34.72	-24.03 to 93.47	ns	0.6767
V>BC2 vs. Y+V>Mock	47.5	-11.25 to 106.3	ns	0.2185
V>BC2 vs. Naive PH/13	84.72	25.97 to 143.5	***	0.0008
V>BC2 vs. Naive CO/17	-13.61	-72.36 to 45.14	ns	0.9999
V>BC2 vs. Naive BC2	-13.05	-71.80 to 45.70	ns	>0.9999
V>Mock vs. Y+V>PH/13	-107.8	-166.5 to -49.03	****	<0.0001
V>Mock vs. Y+V>CO/17	-65.28	-124.0 to -6.527	*	0.0187
V>Mock vs. Y+V>BC2	-124.4	-183.2 to -65.70	****	<0.0001
V>Mock vs. Y+V>Mock	-111.7	-170.4 to -52.92	****	<0.0001
V>Mock vs. Naive PH/13	-74.45	-133.2 to -15.70	**	0.0043
V>Mock vs. Naive CO/17	-172.8	-231.5 to -114.0	****	<0.0001
V>Mock vs. Naive BC2	-172.2	-231.0 to -113.5	****	<0.0001
Y+V>PH/13 vs. Y+V>CO/17	42.5	-16.25 to 101.3	ns	0.3699
Y+V>PH/13 vs. Y+V>BC2	-16.67	-75.42 to 42.08	ns	0.9988
Y+V>PH/13 vs. Y+V>Mock	-3.887	-62.64 to 54.86	ns	>0.9999
Y+V>PH/13 vs. Naive PH/13	33.33	-25.42 to 92.08	ns	0.7306
Y+V>PH/13 vs. Naive CO/17	-65	-123.8 to -6.250	*	0.0195
Y+V>PH/13 vs. Naive BC2	-64.44	-123.2 to -5.693	*	0.0213
Y+V>CO/17 vs. Y+V>BC2	-59.17	-117.9 to -0.4199	*	0.047
Y+V>CO/17 vs. Y+V>Mock	-46.39	-105.1 to 12.36	ns	0.2477
Y+V>CO/17 vs. Naive PH/13	-9.17	-67.92 to 49.58	ns	>0.9999
Y+V>CO/17 vs. Naive CO/17	-107.5	-166.3 to -48.75	****	<0.0001
Y+V>CO/17 vs. Naive BC2	-106.9	-165.7 to -48.20	****	<0.0001
Y+V>BC2 vs. Y+V>Mock	12.78	-45.97 to 71.53	ns	>0.9999
Y+V>BC2 vs. Naive PH/13	50	-8.750 to 108.8	ns	0.1624
Y+V>BC2 vs. Naive CO/17	-48.33	-107.1 to 10.42	ns	0.1984
Y+V>BC2 vs. Naive BC2	-47.78	-106.5 to 10.97	ns	0.2117
Y+V>Mock vs. Naive PH/13	37.22	-21.53 to 95.97	ns	0.5754
Y+V>Mock vs. Naive CO/17	-61.11	-119.9 to -2.363	*	0.0353
Y+V>Mock vs. Naive BC2	-60.56	-119.3 to -1.807	*	0.0384
Naive PH/13 vs. Naive CO/17	-98.33	-157.1 to -39.58	****	<0.0001
Naive PH/13 vs. Naive BC2	-97.78	-156.5 to -39.03	****	<0.0001
Naive CO/17 vs. Naive BC2	0.5567	-58.19 to 59.31	ns	>0.9999

## Sheet: Fig 3B IgA HK01
anti-B/HK/01-VIC rHA | IgA-secreting cells								(adjusted P Value with > or < signs removed for conditional formatting)
Tukey's multiple comparisons test	Mean Diff.	95.00% CI of diff.	Summary	Adjusted P Value
Y>PH/13 vs. Y>CO/17	-56.94	-116.1 to 2.243	ns	0.0687				anti-B/HK/01-VIC rHA | IgA-secreting cells
Y>PH/13 vs. Y>BC2	18.61	-40.57 to 77.80	ns	0.9966				Pre-immunity		YAM				VIC				YAM + VIC				Naïve
Y>PH/13 vs. Y>Mock	38.52	-20.67 to 97.71	ns	0.5339					VAX	PH/13	CO/17	BC2	Mock	PH/13	CO/17	BC2	Mock	PH/13	CO/17	BC2	Mock	PH/13	CO/17	BC2
Y>PH/13 vs. V>PH/13	37.5	-21.69 to 96.69	ns	0.5752				YAM	PH/13		0.0687	0.9966	0.5339	0.5752	0.6501	0.9999	0.1643	0.9871	0.9861	0.9999	0.4426	0.9999	0.9999	0.9833
Y>PH/13 vs. V>CO/17	35.65	-23.54 to 94.84	ns	0.6501					CO/17	0.0687		0.0039	0.0001	0.0002	0.0002	0.1449	0.9999	0.0024	0.665	0.3584	0.0001	0.0105	0.0264	0.0022
Y>PH/13 vs. V>BC2	-5.647	-64.83 to 53.54	ns	>0.9999					BC2	0.9966	0.0039		0.9936	0.9961	0.9986	0.9647	0.0115	0.9999	0.4641	0.7733	0.9827	0.9999	0.9999	0.9999
Y>PH/13 vs. V>Mock	-50.28	-109.5 to 8.910	ns	0.1643					Mock	0.5339	0.0001	0.9936		0.9999	0.9999	0.3244	0.0004	0.9986	0.0433	0.1274	0.9999	0.9405	0.7893	0.9991
Y>PH/13 vs. Y+V>PH/13	21.48	-37.70 to 80.67	ns	0.9871				VIC	PH/13	0.5752	0.0002	0.9961	0.9999		0.9999	0.3586	0.0005	0.9993	0.0501	0.1449	0.9999	0.9556	0.8228	0.9995
Y>PH/13 vs. Y+V>CO/17	-21.67	-80.85 to 37.52	ns	0.9861					CO/17	0.6501	0.0002	0.9986	0.9999	0.9999		0.4252	0.0007	0.9998	0.0652	0.1816	0.9999	0.9757	0.876	0.9999
Y>PH/13 vs. Y+V>BC2	-13.79	-72.98 to 45.39	ns	0.9999					BC2	0.9999	0.1449	0.9647	0.3244	0.3586	0.4252		0.3095	0.9205	0.9993	0.9999	0.2545	0.9974	0.9999	0.907
Y>PH/13 vs. Y+V>Mock	40.84	-18.35 to 100.0	ns	0.4426					Mock	0.1643	0.9999	0.0115	0.0004	0.0005	0.0007	0.3095		0.0073	0.8877	0.6165	0.0003	0.0295	0.0695	0.0065
Y>PH/13 vs. Naive PH/13	12.5	-46.69 to 71.69	ns	>0.9999				YAM + VIC	PH/13	0.9871	0.0024	0.9999	0.9986	0.9993	0.9998	0.9205	0.0073		0.3584	0.665	0.9951	0.9999	0.9997	0.9999
Y>PH/13 vs. Naive CO/17	6.577	-52.61 to 65.76	ns	>0.9999					CO/17	0.9861	0.665	0.4641	0.0433	0.0501	0.0652	0.9993	0.8877	0.3584		0.9999	0.0307	0.7084	0.8965	0.3364
Y>PH/13 vs. Naive BC2	22.13	-37.05 to 81.32	ns	0.9833					BC2	0.9999	0.3584	0.7733	0.1274	0.1449	0.1816	0.9999	0.6165	0.665	0.9999		0.0941	0.936	0.992	0.639
Y>CO/17 vs. Y>BC2	75.56	16.37 to 134.7	**	0.0039					Mock	0.4426	0.0001	0.9827	0.9999	0.9999	0.9999	0.2545	0.0003	0.9951	0.0307	0.0941		0.8943	0.7048	0.9965
Y>CO/17 vs. Y>Mock	95.46	36.28 to 154.6	***	0.0001				Naïve	PH/13	0.9999	0.0105	0.9999	0.9405	0.9556	0.9757	0.9974	0.0295	0.9999	0.7084	0.936	0.8943		0.9999	0.9999
Y>CO/17 vs. V>PH/13	94.44	35.26 to 153.6	***	0.0002					CO/17	0.9999	0.0264	0.9999	0.7893	0.8228	0.876	0.9999	0.0695	0.9997	0.8965	0.992	0.7048	0.9999		0.9995
Y>CO/17 vs. V>CO/17	92.59	33.41 to 151.8	***	0.0002		*			BC2	0.9833	0.0022	0.9999	0.9991	0.9995	0.9999	0.907	0.0065	0.9999	0.3364	0.639	0.9965	0.9999	0.9995
Y>CO/17 vs. V>BC2	51.3	-7.890 to 110.5	ns	0.1449		**
Y>CO/17 vs. V>Mock	6.667	-52.52 to 65.85	ns	>0.9999		***		anti-B/HK/01-VIC rHA | IgA-secreting cells
Y>CO/17 vs. Y+V>PH/13	78.43	19.24 to 137.6	**	0.0024		****		Pre-immunity		YAM				VIC				YAM + VIC				Naïve
Y>CO/17 vs. Y+V>CO/17	35.28	-23.91 to 94.46	ns	0.665					VAX	PH/13	CO/17	BC2	Mock	PH/13	CO/17	BC2	Mock	PH/13	CO/17	BC2	Mock	PH/13	CO/17	BC2
Y>CO/17 vs. Y+V>BC2	43.15	-16.04 to 102.3	ns	0.3584				YAM	PH/13		ns	ns	ns	ns	ns	ns	ns	ns	ns	ns	ns	ns	ns	ns
Y>CO/17 vs. Y+V>Mock	97.78	38.59 to 157.0	****	<0.0001					CO/17	ns		**	***	***	***	ns	ns	**	ns	ns	****	*	*	**
Y>CO/17 vs. Naive PH/13	69.44	10.26 to 128.6	*	0.0105					BC2	ns	**		ns	ns	ns	ns	*	ns	ns	ns	ns	ns	ns	ns
Y>CO/17 vs. Naive CO/17	63.52	4.334 to 122.7	*	0.0264					Mock	ns	***	ns		ns	ns	ns	***	ns	*	ns	ns	ns	ns	ns
Y>CO/17 vs. Naive BC2	79.08	19.89 to 138.3	**	0.0022				VIC	PH/13	ns	***	ns	ns		ns	ns	***	ns	ns	ns	ns	ns	ns	ns
Y>BC2 vs. Y>Mock	19.91	-39.28 to 79.09	ns	0.9936					CO/17	ns	***	ns	ns	ns		ns	***	ns	ns	ns	ns	ns	ns	ns
Y>BC2 vs. V>PH/13	18.89	-40.30 to 78.07	ns	0.9961					BC2	ns	ns	ns	ns	ns	ns		ns	ns	ns	ns	ns	ns	ns	ns
Y>BC2 vs. V>CO/17	17.04	-42.15 to 76.22	ns	0.9986					Mock	ns	ns	*	***	***	***	ns		**	ns	ns	***	*	ns	**
Y>BC2 vs. V>BC2	-24.26	-83.45 to 34.93	ns	0.9647				YAM + VIC	PH/13	ns	**	ns	ns	ns	ns	ns	**		ns	ns	ns	ns	ns	ns
Y>BC2 vs. V>Mock	-68.89	-128.1 to -9.704	*	0.0115					CO/17	ns	ns	ns	*	ns	ns	ns	ns	ns		ns	*	ns	ns	ns
Y>BC2 vs. Y+V>PH/13	2.87	-56.32 to 62.06	ns	>0.9999					BC2	ns	ns	ns	ns	ns	ns	ns	ns	ns	ns		ns	ns	ns	ns
Y>BC2 vs. Y+V>CO/17	-40.28	-99.47 to 18.91	ns	0.4641					Mock	ns	****	ns	ns	ns	ns	ns	***	ns	*	ns		ns	ns	ns
Y>BC2 vs. Y+V>BC2	-32.41	-91.59 to 26.78	ns	0.7733				Naïve	PH/13	ns	*	ns	ns	ns	ns	ns	*	ns	ns	ns	ns		ns	ns
Y>BC2 vs. Y+V>Mock	22.22	-36.96 to 81.41	ns	0.9827					CO/17	ns	*	ns	ns	ns	ns	ns	ns	ns	ns	ns	ns	ns		ns
Y>BC2 vs. Naive PH/13	-6.113	-65.30 to 53.07	ns	>0.9999					BC2	ns	**	ns	ns	ns	ns	ns	**	ns	ns	ns	ns	ns	ns
Y>BC2 vs. Naive CO/17	-12.04	-71.22 to 47.15	ns	>0.9999
Y>BC2 vs. Naive BC2	3.52	-55.67 to 62.71	ns	>0.9999
Y>Mock vs. V>PH/13	-1.02	-60.21 to 58.17	ns	>0.9999
Y>Mock vs. V>CO/17	-2.87	-62.06 to 56.32	ns	>0.9999
Y>Mock vs. V>BC2	-44.17	-103.4 to 15.02	ns	0.3244
Y>Mock vs. V>Mock	-88.8	-148.0 to -29.61	***	0.0004
Y>Mock vs. Y+V>PH/13	-17.04	-76.22 to 42.15	ns	0.9986
Y>Mock vs. Y+V>CO/17	-60.19	-119.4 to -1.000	*	0.0433
Y>Mock vs. Y+V>BC2	-52.31	-111.5 to 6.873	ns	0.1274
Y>Mock vs. Y+V>Mock	2.317	-56.87 to 61.50	ns	>0.9999
Y>Mock vs. Naive PH/13	-26.02	-85.21 to 33.17	ns	0.9405
Y>Mock vs. Naive CO/17	-31.94	-91.13 to 27.24	ns	0.7893
Y>Mock vs. Naive BC2	-16.39	-75.57 to 42.80	ns	0.9991
V>PH/13 vs. V>CO/17	-1.85	-61.04 to 57.34	ns	>0.9999
V>PH/13 vs. V>BC2	-43.15	-102.3 to 16.04	ns	0.3586
V>PH/13 vs. V>Mock	-87.78	-147.0 to -28.59	***	0.0005
V>PH/13 vs. Y+V>PH/13	-16.02	-75.20 to 43.17	ns	0.9993
V>PH/13 vs. Y+V>CO/17	-59.17	-118.4 to 0.01954	ns	0.0501
V>PH/13 vs. Y+V>BC2	-51.29	-110.5 to 7.893	ns	0.1449
V>PH/13 vs. Y+V>Mock	3.337	-55.85 to 62.52	ns	>0.9999
V>PH/13 vs. Naive PH/13	-25	-84.19 to 34.19	ns	0.9556
V>PH/13 vs. Naive CO/17	-30.92	-90.11 to 28.26	ns	0.8228
V>PH/13 vs. Naive BC2	-15.37	-74.55 to 43.82	ns	0.9995
V>CO/17 vs. V>BC2	-41.3	-100.5 to 17.89	ns	0.4252
V>CO/17 vs. V>Mock	-85.93	-145.1 to -26.74	***	0.0007
V>CO/17 vs. Y+V>PH/13	-14.17	-73.35 to 45.02	ns	0.9998
V>CO/17 vs. Y+V>CO/17	-57.32	-116.5 to 1.870	ns	0.0652
V>CO/17 vs. Y+V>BC2	-49.44	-108.6 to 9.743	ns	0.1816
V>CO/17 vs. Y+V>Mock	5.187	-54.00 to 64.37	ns	>0.9999
V>CO/17 vs. Naive PH/13	-23.15	-82.34 to 36.04	ns	0.9757
V>CO/17 vs. Naive CO/17	-29.07	-88.26 to 30.11	ns	0.876
V>CO/17 vs. Naive BC2	-13.52	-72.70 to 45.67	ns	0.9999
V>BC2 vs. V>Mock	-44.63	-103.8 to 14.56	ns	0.3095
V>BC2 vs. Y+V>PH/13	27.13	-32.06 to 86.32	ns	0.9205
V>BC2 vs. Y+V>CO/17	-16.02	-75.21 to 43.17	ns	0.9993
V>BC2 vs. Y+V>BC2	-8.147	-67.33 to 51.04	ns	>0.9999
V>BC2 vs. Y+V>Mock	46.48	-12.70 to 105.7	ns	0.2545
V>BC2 vs. Naive PH/13	18.15	-41.04 to 77.33	ns	0.9974
V>BC2 vs. Naive CO/17	12.22	-46.96 to 71.41	ns	>0.9999
V>BC2 vs. Naive BC2	27.78	-31.41 to 86.97	ns	0.907
V>Mock vs. Y+V>PH/13	71.76	12.57 to 130.9	**	0.0073
V>Mock vs. Y+V>CO/17	28.61	-30.58 to 87.80	ns	0.8877
V>Mock vs. Y+V>BC2	36.48	-22.70 to 95.67	ns	0.6165
V>Mock vs. Y+V>Mock	91.11	31.93 to 150.3	***	0.0003
V>Mock vs. Naive PH/13	62.78	3.590 to 122.0	*	0.0295
V>Mock vs. Naive CO/17	56.85	-2.333 to 116.0	ns	0.0695
V>Mock vs. Naive BC2	72.41	13.22 to 131.6	**	0.0065
Y+V>PH/13 vs. Y+V>CO/17	-43.15	-102.3 to 16.04	ns	0.3584
Y+V>PH/13 vs. Y+V>BC2	-35.28	-94.46 to 23.91	ns	0.665
Y+V>PH/13 vs. Y+V>Mock	19.35	-39.83 to 78.54	ns	0.9951
Y+V>PH/13 vs. Naive PH/13	-8.983	-68.17 to 50.20	ns	>0.9999
Y+V>PH/13 vs. Naive CO/17	-14.91	-74.09 to 44.28	ns	0.9997
Y+V>PH/13 vs. Naive BC2	0.65	-58.54 to 59.84	ns	>0.9999
Y+V>CO/17 vs. Y+V>BC2	7.873	-51.31 to 67.06	ns	>0.9999
Y+V>CO/17 vs. Y+V>Mock	62.5	3.317 to 121.7	*	0.0307
Y+V>CO/17 vs. Naive PH/13	34.17	-25.02 to 93.35	ns	0.7084
Y+V>CO/17 vs. Naive CO/17	28.24	-30.94 to 87.43	ns	0.8965
Y+V>CO/17 vs. Naive BC2	43.8	-15.39 to 103.0	ns	0.3364
Y+V>BC2 vs. Y+V>Mock	54.63	-4.556 to 113.8	ns	0.0941
Y+V>BC2 vs. Naive PH/13	26.29	-32.89 to 85.48	ns	0.936
Y+V>BC2 vs. Naive CO/17	20.37	-38.82 to 79.56	ns	0.992
Y+V>BC2 vs. Naive BC2	35.93	-23.26 to 95.11	ns	0.639
Y+V>Mock vs. Naive PH/13	-28.34	-87.52 to 30.85	ns	0.8943
Y+V>Mock vs. Naive CO/17	-34.26	-93.45 to 24.93	ns	0.7048
Y+V>Mock vs. Naive BC2	-18.7	-77.89 to 40.48	ns	0.9965
Naive PH/13 vs. Naive CO/17	-5.923	-65.11 to 53.26	ns	>0.9999
Naive PH/13 vs. Naive BC2	9.633	-49.55 to 68.82	ns	>0.9999
Naive CO/17 vs. Naive BC2	15.56	-43.63 to 74.74	ns	0.9995

## Sheet: Fig 3C IgG PH13
anti-B/PH/13-YAM rHA | IgG-secreting cells								(adjusted P Value with > or < signs removed for conditional formatting)
Tukey's multiple comparisons test	Mean Diff.	95.00% CI of diff.	Summary	Adjusted P Value
Y>PH/13 vs. Y>CO/17	16.66	-14.63 to 47.96	ns	0.8037				anti-B/PH/13-YAM rHA | IgG-secreting cells
Y>PH/13 vs. Y>BC2	5.367	-25.93 to 36.66	ns	>0.9999				Pre-immunity		YAM				VIC				YAM + VIC				Naïve
Y>PH/13 vs. Y>Mock	39.07	7.778 to 70.37	**	0.0051					VAX	PH/13	CO/17	BC2	Mock	PH/13	CO/17	BC2	Mock	PH/13	CO/17	BC2	Mock	PH/13	CO/17	BC2
Y>PH/13 vs. V>PH/13	3.33	-27.97 to 34.63	ns	>0.9999				YAM	PH/13		0.8037	0.9999	0.0051	0.9999	0.9999	0.0085	0.2155	0.2978	0.0076	0.0581	0.0007	0.2978	0.0006	0.0024
Y>PH/13 vs. V>CO/17	4.72	-26.58 to 36.02	ns	>0.9999					CO/17	0.8037		0.9877	0.3854	0.9527	0.9802	0.5054	0.999	0.0033	0.478	0.9303	0.0985	0.0033	0.0918	0.2424
Y>PH/13 vs. V>BC2	37.41	6.112 to 68.70	**	0.0085					BC2	0.9999	0.9877		0.0255	0.9999	0.9999	0.0408	0.562	0.0877	0.0368	0.2154	0.0039	0.0877	0.0035	0.0126
Y>PH/13 vs. V>Mock	25.37	-5.928 to 56.66	ns	0.2155					Mock	0.0051	0.3854	0.0255		0.0141	0.0211	0.9999	0.9421	0.0001	0.9999	0.9994	0.9999	0.0001	0.9999	0.9999
Y>PH/13 vs. Y+V>PH/13	-23.8	-55.09 to 7.498	ns	0.2978				VIC	PH/13	0.9999	0.9527	0.9999	0.0141		0.9999	0.0229	0.4111	0.1448	0.0206	0.1354	0.002	0.1448	0.0019	0.0068
Y>PH/13 vs. Y+V>CO/17	37.77	6.478 to 69.07	**	0.0076					CO/17	0.9999	0.9802	0.9999	0.0211	0.9999		0.034	0.5127	0.1033	0.0307	0.1868	0.0031	0.1033	0.0029	0.0104
Y>PH/13 vs. Y+V>BC2	30.74	-0.5584 to 62.03	ns	0.0581					BC2	0.0085	0.5054	0.0408	0.9999	0.0229	0.034		0.9788	0.0001	0.9999	0.9999	0.9996	0.0001	0.9995	0.9999
Y>PH/13 vs. Y+V>Mock	45.37	14.07 to 76.67	***	0.0007					Mock	0.2155	0.999	0.562	0.9421	0.4111	0.5127	0.9788		0.0002	0.9729	0.9999	0.5618	0.0002	0.5406	0.8368
Y>PH/13 vs. Naive PH/13	-23.8	-55.09 to 7.498	ns	0.2978				YAM + VIC	PH/13	0.2978	0.0033	0.0877	0.0001	0.1448	0.1033	0.0001	0.0002		0.0001	0.0001	0.0001	0.9999	0.0001	0.0001
Y>PH/13 vs. Naive CO/17	45.65	14.35 to 76.94	***	0.0006					CO/17	0.0076	0.478	0.0368	0.9999	0.0206	0.0307	0.9999	0.9729	0.0001		0.9999	0.9998	0.0001	0.9997	0.9999
Y>PH/13 vs. Naive BC2	41.48	10.18 to 72.77	**	0.0024					BC2	0.0581	0.9303	0.2154	0.9994	0.1354	0.1868	0.9999	0.9999	0.0001	0.9999		0.9093	0.0001	0.8975	0.9922
Y>CO/17 vs. Y>BC2	-11.3	-42.59 to 20.00	ns	0.9877					Mock	0.0007	0.0985	0.0039	0.9999	0.002	0.0031	0.9996	0.5618	0.0001	0.9998	0.9093		0.0001	0.9999	0.9999
Y>CO/17 vs. Y>Mock	22.41	-8.885 to 53.71	ns	0.3854				Naïve	PH/13	0.2978	0.0033	0.0877	0.0001	0.1448	0.1033	0.0001	0.0002	0.9999	0.0001	0.0001	0.0001		0.0001	0.0001
Y>CO/17 vs. V>PH/13	-13.33	-44.63 to 17.96	ns	0.9527					CO/17	0.0006	0.0918	0.0035	0.9999	0.0019	0.0029	0.9995	0.5406	0.0001	0.9997	0.8975	0.9999	0.0001		0.9999
Y>CO/17 vs. V>CO/17	-11.94	-43.24 to 19.35	ns	0.9802		*			BC2	0.0024	0.2424	0.0126	0.9999	0.0068	0.0104	0.9999	0.8368	0.0001	0.9999	0.9922	0.9999	0.0001	0.9999
Y>CO/17 vs. V>BC2	20.74	-10.55 to 52.04	ns	0.5054		**
Y>CO/17 vs. V>Mock	8.703	-22.59 to 40.00	ns	0.999		***		anti-B/PH/13-YAM rHA | IgG-secreting cells
Y>CO/17 vs. Y+V>PH/13	-40.46	-71.76 to -9.165	**	0.0033		****		Pre-immunity		YAM				VIC				YAM + VIC				Naïve
Y>CO/17 vs. Y+V>CO/17	21.11	-10.19 to 52.41	ns	0.478					VAX	PH/13	CO/17	BC2	Mock	PH/13	CO/17	BC2	Mock	PH/13	CO/17	BC2	Mock	PH/13	CO/17	BC2
Y>CO/17 vs. Y+V>BC2	14.07	-17.22 to 45.37	ns	0.9303				YAM	PH/13		ns	ns	**	ns	ns	**	ns	ns	ns	***	ns	***	**	**
Y>CO/17 vs. Y+V>Mock	28.71	-2.588 to 60.00	ns	0.0985					CO/17	ns		ns	ns	ns	ns	ns	ns	**	ns	ns	ns	**	ns	ns
Y>CO/17 vs. Naive PH/13	-40.46	-71.76 to -9.165	**	0.0033					BC2	ns	ns		*	ns	ns	*	ns	ns	*	ns	**	ns	**	*
Y>CO/17 vs. Naive CO/17	28.98	-2.312 to 60.28	ns	0.0918					Mock	**	ns	*		*	*	ns	ns	****	ns	ns	ns	****	ns	ns
Y>CO/17 vs. Naive BC2	24.81	-6.482 to 56.11	ns	0.2424				VIC	PH/13	ns	ns	ns	*		ns	*	ns	ns	*	ns	**	ns	**	**
Y>BC2 vs. Y>Mock	33.71	2.412 to 65.00	*	0.0255					CO/17	ns	ns	ns	*	ns		*	ns	ns	*	ns	**	ns	**	*
Y>BC2 vs. V>PH/13	-2.037	-33.33 to 29.26	ns	>0.9999					BC2	**	ns	*	ns	*	*		ns	****	ns	ns	ns	****	ns	ns
Y>BC2 vs. V>CO/17	-0.6467	-31.94 to 30.65	ns	>0.9999					Mock	ns	ns	ns	ns	ns	ns	ns		***	ns	ns	ns	***	ns	ns
Y>BC2 vs. V>BC2	32.04	0.7449 to 63.34	*	0.0408				YAM + VIC	PH/13	ns	**	ns	****	ns	ns	****	***		****	****	****	ns	****	****
Y>BC2 vs. V>Mock	20	-11.30 to 51.30	ns	0.562					CO/17	ns	ns	*	ns	*	*	ns	ns	****		ns	ns	****	ns	ns
Y>BC2 vs. Y+V>PH/13	-29.16	-60.46 to 2.132	ns	0.0877					BC2	***	ns	ns	ns	ns	ns	ns	ns	****	ns		ns	****	ns	ns
Y>BC2 vs. Y+V>CO/17	32.41	1.112 to 63.70	*	0.0368					Mock	ns	ns	**	ns	**	**	ns	ns	****	ns	ns		****	ns	ns
Y>BC2 vs. Y+V>BC2	25.37	-5.925 to 56.67	ns	0.2154				Naïve	PH/13	***	**	ns	****	ns	ns	****	***	ns	****	****	****		****	****
Y>BC2 vs. Y+V>Mock	40	8.708 to 71.30	**	0.0039					CO/17	**	ns	**	ns	**	**	ns	ns	****	ns	ns	ns	****		ns
Y>BC2 vs. Naive PH/13	-29.16	-60.46 to 2.132	ns	0.0877					BC2	**	ns	*	ns	**	*	ns	ns	****	ns	ns	ns	****	ns
Y>BC2 vs. Naive CO/17	40.28	8.985 to 71.58	**	0.0035
Y>BC2 vs. Naive BC2	36.11	4.815 to 67.41	*	0.0126
Y>Mock vs. V>PH/13	-35.74	-67.04 to -4.448	*	0.0141
Y>Mock vs. V>CO/17	-34.35	-65.65 to -3.058	*	0.0211
Y>Mock vs. V>BC2	-1.667	-32.96 to 29.63	ns	>0.9999
Y>Mock vs. V>Mock	-13.71	-45.00 to 17.59	ns	0.9421
Y>Mock vs. Y+V>PH/13	-62.87	-94.17 to -31.57	****	<0.0001
Y>Mock vs. Y+V>CO/17	-1.3	-32.60 to 30.00	ns	>0.9999
Y>Mock vs. Y+V>BC2	-8.337	-39.63 to 22.96	ns	0.9994
Y>Mock vs. Y+V>Mock	6.297	-25.00 to 37.59	ns	>0.9999
Y>Mock vs. Naive PH/13	-62.87	-94.17 to -31.57	****	<0.0001
Y>Mock vs. Naive CO/17	6.573	-24.72 to 37.87	ns	>0.9999
Y>Mock vs. Naive BC2	2.403	-28.89 to 33.70	ns	>0.9999
V>PH/13 vs. V>CO/17	1.39	-29.91 to 32.69	ns	>0.9999
V>PH/13 vs. V>BC2	34.08	2.782 to 65.37	*	0.0229
V>PH/13 vs. V>Mock	22.04	-9.258 to 53.33	ns	0.4111
V>PH/13 vs. Y+V>PH/13	-27.13	-58.42 to 4.168	ns	0.1448
V>PH/13 vs. Y+V>CO/17	34.44	3.148 to 65.74	*	0.0206
V>PH/13 vs. Y+V>BC2	27.41	-3.888 to 58.70	ns	0.1354
V>PH/13 vs. Y+V>Mock	42.04	10.74 to 73.34	**	0.002
V>PH/13 vs. Naive PH/13	-27.13	-58.42 to 4.168	ns	0.1448
V>PH/13 vs. Naive CO/17	42.32	11.02 to 73.61	**	0.0019
V>PH/13 vs. Naive BC2	38.15	6.852 to 69.44	**	0.0068
V>CO/17 vs. V>BC2	32.69	1.392 to 63.98	*	0.034
V>CO/17 vs. V>Mock	20.65	-10.65 to 51.94	ns	0.5127
V>CO/17 vs. Y+V>PH/13	-28.52	-59.81 to 2.778	ns	0.1033
V>CO/17 vs. Y+V>CO/17	33.05	1.758 to 64.35	*	0.0307
V>CO/17 vs. Y+V>BC2	26.02	-5.278 to 57.31	ns	0.1868
V>CO/17 vs. Y+V>Mock	40.65	9.355 to 71.95	**	0.0031
V>CO/17 vs. Naive PH/13	-28.52	-59.81 to 2.778	ns	0.1033
V>CO/17 vs. Naive CO/17	40.93	9.632 to 72.22	**	0.0029
V>CO/17 vs. Naive BC2	36.76	5.462 to 68.05	*	0.0104
V>BC2 vs. V>Mock	-12.04	-43.34 to 19.26	ns	0.9788
V>BC2 vs. Y+V>PH/13	-61.2	-92.50 to -29.91	****	<0.0001
V>BC2 vs. Y+V>CO/17	0.3667	-30.93 to 31.66	ns	>0.9999
V>BC2 vs. Y+V>BC2	-6.67	-37.97 to 24.63	ns	>0.9999
V>BC2 vs. Y+V>Mock	7.963	-23.33 to 39.26	ns	0.9996
V>BC2 vs. Naive PH/13	-61.2	-92.50 to -29.91	****	<0.0001
V>BC2 vs. Naive CO/17	8.24	-23.06 to 39.54	ns	0.9995
V>BC2 vs. Naive BC2	4.07	-27.23 to 35.37	ns	>0.9999
V>Mock vs. Y+V>PH/13	-49.16	-80.46 to -17.87	***	0.0002
V>Mock vs. Y+V>CO/17	12.41	-18.89 to 43.70	ns	0.9729
V>Mock vs. Y+V>BC2	5.37	-25.93 to 36.67	ns	>0.9999
V>Mock vs. Y+V>Mock	20	-11.29 to 51.30	ns	0.5618
V>Mock vs. Naive PH/13	-49.16	-80.46 to -17.87	***	0.0002
V>Mock vs. Naive CO/17	20.28	-11.02 to 51.58	ns	0.5406
V>Mock vs. Naive BC2	16.11	-15.19 to 47.41	ns	0.8368
Y+V>PH/13 vs. Y+V>CO/17	61.57	30.27 to 92.87	****	<0.0001
Y+V>PH/13 vs. Y+V>BC2	54.53	23.24 to 85.83	****	<0.0001
Y+V>PH/13 vs. Y+V>Mock	69.17	37.87 to 100.5	****	<0.0001
Y+V>PH/13 vs. Naive PH/13	0	-31.30 to 31.30	ns	>0.9999
Y+V>PH/13 vs. Naive CO/17	69.44	38.15 to 100.7	****	<0.0001
Y+V>PH/13 vs. Naive BC2	65.27	33.98 to 96.57	****	<0.0001
Y+V>CO/17 vs. Y+V>BC2	-7.037	-38.33 to 24.26	ns	>0.9999
Y+V>CO/17 vs. Y+V>Mock	7.597	-23.70 to 38.89	ns	0.9998
Y+V>CO/17 vs. Naive PH/13	-61.57	-92.87 to -30.27	****	<0.0001
Y+V>CO/17 vs. Naive CO/17	7.873	-23.42 to 39.17	ns	0.9997
Y+V>CO/17 vs. Naive BC2	3.703	-27.59 to 35.00	ns	>0.9999
Y+V>BC2 vs. Y+V>Mock	14.63	-16.66 to 45.93	ns	0.9093
Y+V>BC2 vs. Naive PH/13	-54.53	-85.83 to -23.24	****	<0.0001
Y+V>BC2 vs. Naive CO/17	14.91	-16.39 to 46.21	ns	0.8975
Y+V>BC2 vs. Naive BC2	10.74	-20.56 to 42.04	ns	0.9922
Y+V>Mock vs. Naive PH/13	-69.17	-100.5 to -37.87	****	<0.0001
Y+V>Mock vs. Naive CO/17	0.2767	-31.02 to 31.57	ns	>0.9999
Y+V>Mock vs. Naive BC2	-3.893	-35.19 to 27.40	ns	>0.9999
Naive PH/13 vs. Naive CO/17	69.44	38.15 to 100.7	****	<0.0001
Naive PH/13 vs. Naive BC2	65.27	33.98 to 96.57	****	<0.0001
Naive CO/17 vs. Naive BC2	-4.17	-35.47 to 27.13	ns	>0.9999

## Sheet: Fig 3C IgM PH13
anti-B/PH/13-YAM rHA | IgM-secreting cells								(adjusted P Value with > or < signs removed for conditional formatting)
Tukey's multiple comparisons test	Mean Diff.	95.00% CI of diff.	Summary	Adjusted P Value
Y>PH/13 vs. Y>CO/17	-1.113	-33.18 to 30.95	ns	>0.9999				anti-B/PH/13-YAM rHA | IgM-secreting cells
Y>PH/13 vs. Y>BC2	-6.943	-39.01 to 25.12	ns	>0.9999				Pre-immunity		YAM				VIC				YAM + VIC				Naïve
Y>PH/13 vs. Y>Mock	-7.317	-39.38 to 24.75	ns	0.9999					VAX	PH/13	CO/17	BC2	Mock	PH/13	CO/17	BC2	Mock	PH/13	CO/17	BC2	Mock	PH/13	CO/17	BC2
Y>PH/13 vs. V>PH/13	-0.003333	-32.07 to 32.06	ns	>0.9999				YAM	PH/13		0.9999	0.9999	0.9999	0.9999	0.9999	0.0016	0.9999	0.5641	0.9981	0.9999	0.9999	0.4485	0.1826	0.0207
Y>PH/13 vs. V>CO/17	3.423	-28.64 to 35.49	ns	>0.9999					CO/17	0.9999		0.9999	0.9999	0.9999	0.9999	0.0022	0.9998	0.6473	0.9995	0.9999	0.9999	0.5295	0.2315	0.0282
Y>PH/13 vs. V>BC2	-43.89	-75.95 to -11.82	**	0.0016					BC2	0.9999	0.9999		0.9999	0.9999	0.9956	0.0128	0.9516	0.9562	0.9999	0.9999	0.9999	0.9051	0.6126	0.1275
Y>PH/13 vs. V>Mock	6.76	-25.30 to 38.82	ns	>0.9999					Mock	0.9999	0.9999	0.9999		0.9999	0.9938	0.0143	0.9411	0.9647	0.9999	0.9999	0.9999	0.9196	0.6404	0.1391
Y>PH/13 vs. Y+V>PH/13	-20.46	-52.53 to 11.60	ns	0.5641				VIC	PH/13	0.9999	0.9999	0.9999	0.9999		0.9999	0.0016	0.9999	0.5643	0.9981	0.9999	0.9999	0.4487	0.1827	0.0207
Y>PH/13 vs. Y+V>CO/17	-9.54	-41.60 to 22.52	ns	0.9981					CO/17	0.9999	0.9999	0.9956	0.9938	0.9999		0.0005	0.9999	0.3268	0.9683	0.9999	0.9966	0.2404	0.0813	0.0076
Y>PH/13 vs. Y+V>BC2	-3.427	-35.49 to 28.64	ns	>0.9999					BC2	0.0016	0.0022	0.0128	0.0143	0.0016	0.0005		0.0002	0.3554	0.0268	0.0045	0.0118	0.4622	0.8004	0.9993
Y>PH/13 vs. Y+V>Mock	-6.67	-38.73 to 25.39	ns	>0.9999					Mock	0.9999	0.9998	0.9516	0.9411	0.9999	0.9999	0.0002		0.1647	0.8481	0.9963	0.9584	0.1142	0.0337	0.0028
Y>PH/13 vs. Naive PH/13	-22.04	-54.10 to 10.02	ns	0.4485				YAM + VIC	PH/13	0.5641	0.6473	0.9562	0.9647	0.5643	0.3268	0.3554	0.1647		0.9927	0.8059	0.9492	0.9999	0.9999	0.9161
Y>PH/13 vs. Naive CO/17	-26.76	-58.82 to 5.303	ns	0.1826					CO/17	0.9981	0.9995	0.9999	0.9999	0.9981	0.9683	0.0268	0.8481	0.9927		0.9999	0.9999	0.9764	0.7946	0.2271
Y>PH/13 vs. Naive BC2	-35.28	-67.34 to -3.217	*	0.0207					BC2	0.9999	0.9999	0.9999	0.9999	0.9999	0.9999	0.0045	0.9963	0.8059	0.9999		0.9999	0.701	0.3611	0.0529
Y>CO/17 vs. Y>BC2	-5.83	-37.89 to 26.23	ns	>0.9999					Mock	0.9999	0.9999	0.9999	0.9999	0.9999	0.9966	0.0118	0.9584	0.9492	0.9999	0.9999		0.8935	0.5921	0.1195
Y>CO/17 vs. Y>Mock	-6.203	-38.27 to 25.86	ns	>0.9999				Naïve	PH/13	0.4485	0.5295	0.9051	0.9196	0.4487	0.2404	0.4622	0.1142	0.9999	0.9764	0.701	0.8935		0.9999	0.9627
Y>CO/17 vs. V>PH/13	1.11	-30.95 to 33.17	ns	>0.9999					CO/17	0.1826	0.2315	0.6126	0.6404	0.1827	0.0813	0.8004	0.0337	0.9999	0.7946	0.3611	0.5921	0.9999		0.9994
Y>CO/17 vs. V>CO/17	4.537	-27.53 to 36.60	ns	>0.9999		*			BC2	0.0207	0.0282	0.1275	0.1391	0.0207	0.0076	0.9993	0.0028	0.9161	0.2271	0.0529	0.1195	0.9627	0.9994
Y>CO/17 vs. V>BC2	-42.77	-74.84 to -10.71	**	0.0022		**
Y>CO/17 vs. V>Mock	7.873	-24.19 to 39.94	ns	0.9998		***		anti-B/PH/13-YAM rHA | IgM-secreting cells
Y>CO/17 vs. Y+V>PH/13	-19.35	-51.41 to 12.71	ns	0.6473		****		Pre-immunity		YAM				VIC				YAM + VIC				Naïve
Y>CO/17 vs. Y+V>CO/17	-8.427	-40.49 to 23.64	ns	0.9995					VAX	PH/13	CO/17	BC2	Mock	PH/13	CO/17	BC2	Mock	PH/13	CO/17	BC2	Mock	PH/13	CO/17	BC2
Y>CO/17 vs. Y+V>BC2	-2.313	-34.38 to 29.75	ns	>0.9999				YAM	PH/13		ns	ns	ns	ns	ns	ns	ns	ns	ns	ns	ns	ns	*	**
Y>CO/17 vs. Y+V>Mock	-5.557	-37.62 to 26.51	ns	>0.9999					CO/17	ns		ns	ns	ns	ns	**	ns	ns	ns	ns	ns	ns	ns	*
Y>CO/17 vs. Naive PH/13	-20.93	-52.99 to 11.14	ns	0.5295					BC2	ns	ns		ns	ns	ns	*	ns	ns	ns	ns	ns	ns	ns	ns
Y>CO/17 vs. Naive CO/17	-25.65	-57.71 to 6.417	ns	0.2315					Mock	ns	ns	ns		ns	ns	*	ns	ns	ns	ns	ns	ns	ns	ns
Y>CO/17 vs. Naive BC2	-34.17	-66.23 to -2.103	*	0.0282				VIC	PH/13	ns	ns	ns	ns		ns	**	ns	ns	ns	ns	ns	ns	ns	*
Y>BC2 vs. Y>Mock	-0.3733	-32.44 to 31.69	ns	>0.9999					CO/17	ns	ns	ns	ns	ns		***	ns	ns	ns	ns	ns	ns	ns	**
Y>BC2 vs. V>PH/13	6.94	-25.12 to 39.00	ns	>0.9999					BC2	ns	**	*	*	**	***		***	ns	*	**	*	ns	ns	ns
Y>BC2 vs. V>CO/17	10.37	-21.70 to 42.43	ns	0.9956					Mock	ns	ns	ns	ns	ns	ns	***		ns	ns	ns	ns	ns	*	**
Y>BC2 vs. V>BC2	-36.94	-69.01 to -4.880	*	0.0128				YAM + VIC	PH/13	ns	ns	ns	ns	ns	ns	ns	ns		ns	ns	ns	ns	ns	ns
Y>BC2 vs. V>Mock	13.7	-18.36 to 45.77	ns	0.9516					CO/17	ns	ns	ns	ns	ns	ns	*	ns	ns		ns	ns	ns	ns	ns
Y>BC2 vs. Y+V>PH/13	-13.52	-45.58 to 18.54	ns	0.9562					BC2	ns	ns	ns	ns	ns	ns	**	ns	ns	ns		ns	ns	ns	ns
Y>BC2 vs. Y+V>CO/17	-2.597	-34.66 to 29.47	ns	>0.9999					Mock	ns	ns	ns	ns	ns	ns	*	ns	ns	ns	ns		ns	ns	ns
Y>BC2 vs. Y+V>BC2	3.517	-28.55 to 35.58	ns	>0.9999				Naïve	PH/13	ns	ns	ns	ns	ns	ns	ns	ns	ns	ns	ns	ns		ns	ns
Y>BC2 vs. Y+V>Mock	0.2733	-31.79 to 32.34	ns	>0.9999					CO/17	*	ns	ns	ns	ns	ns	ns	*	ns	ns	ns	ns	ns		ns
Y>BC2 vs. Naive PH/13	-15.1	-47.16 to 16.97	ns	0.9051					BC2	**	*	ns	ns	*	**	ns	**	ns	ns	ns	ns	ns	ns
Y>BC2 vs. Naive CO/17	-19.82	-51.88 to 12.25	ns	0.6126
Y>BC2 vs. Naive BC2	-28.34	-60.40 to 3.727	ns	0.1275
Y>Mock vs. V>PH/13	7.313	-24.75 to 39.38	ns	0.9999
Y>Mock vs. V>CO/17	10.74	-21.32 to 42.80	ns	0.9938
Y>Mock vs. V>BC2	-36.57	-68.63 to -4.507	*	0.0143
Y>Mock vs. V>Mock	14.08	-17.99 to 46.14	ns	0.9411
Y>Mock vs. Y+V>PH/13	-13.15	-45.21 to 18.92	ns	0.9647
Y>Mock vs. Y+V>CO/17	-2.223	-34.29 to 29.84	ns	>0.9999
Y>Mock vs. Y+V>BC2	3.89	-28.17 to 35.95	ns	>0.9999
Y>Mock vs. Y+V>Mock	0.6467	-31.42 to 32.71	ns	>0.9999
Y>Mock vs. Naive PH/13	-14.72	-46.79 to 17.34	ns	0.9196
Y>Mock vs. Naive CO/17	-19.44	-51.51 to 12.62	ns	0.6404
Y>Mock vs. Naive BC2	-27.96	-60.03 to 4.100	ns	0.1391
V>PH/13 vs. V>CO/17	3.427	-28.64 to 35.49	ns	>0.9999
V>PH/13 vs. V>BC2	-43.88	-75.95 to -11.82	**	0.0016
V>PH/13 vs. V>Mock	6.763	-25.30 to 38.83	ns	>0.9999
V>PH/13 vs. Y+V>PH/13	-20.46	-52.52 to 11.60	ns	0.5643
V>PH/13 vs. Y+V>CO/17	-9.537	-41.60 to 22.53	ns	0.9981
V>PH/13 vs. Y+V>BC2	-3.423	-35.49 to 28.64	ns	>0.9999
V>PH/13 vs. Y+V>Mock	-6.667	-38.73 to 25.40	ns	>0.9999
V>PH/13 vs. Naive PH/13	-22.04	-54.10 to 10.03	ns	0.4487
V>PH/13 vs. Naive CO/17	-26.76	-58.82 to 5.307	ns	0.1827
V>PH/13 vs. Naive BC2	-35.28	-67.34 to -3.213	*	0.0207
V>CO/17 vs. V>BC2	-47.31	-79.37 to -15.25	***	0.0005
V>CO/17 vs. V>Mock	3.337	-28.73 to 35.40	ns	>0.9999
V>CO/17 vs. Y+V>PH/13	-23.89	-55.95 to 8.177	ns	0.3268
V>CO/17 vs. Y+V>CO/17	-12.96	-45.03 to 19.10	ns	0.9683
V>CO/17 vs. Y+V>BC2	-6.85	-38.91 to 25.21	ns	>0.9999
V>CO/17 vs. Y+V>Mock	-10.09	-42.16 to 21.97	ns	0.9966
V>CO/17 vs. Naive PH/13	-25.46	-57.53 to 6.600	ns	0.2404
V>CO/17 vs. Naive CO/17	-30.18	-62.25 to 1.880	ns	0.0813
V>CO/17 vs. Naive BC2	-38.7	-70.77 to -6.640	**	0.0076
V>BC2 vs. V>Mock	50.65	18.58 to 82.71	***	0.0002
V>BC2 vs. Y+V>PH/13	23.42	-8.640 to 55.49	ns	0.3554
V>BC2 vs. Y+V>CO/17	34.35	2.283 to 66.41	*	0.0268
V>BC2 vs. Y+V>BC2	40.46	8.397 to 72.52	**	0.0045
V>BC2 vs. Y+V>Mock	37.22	5.153 to 69.28	*	0.0118
V>BC2 vs. Naive PH/13	21.85	-10.22 to 53.91	ns	0.4622
V>BC2 vs. Naive CO/17	17.13	-14.94 to 49.19	ns	0.8004
V>BC2 vs. Naive BC2	8.607	-23.46 to 40.67	ns	0.9993
V>Mock vs. Y+V>PH/13	-27.22	-59.29 to 4.840	ns	0.1647
V>Mock vs. Y+V>CO/17	-16.3	-48.36 to 15.76	ns	0.8481
V>Mock vs. Y+V>BC2	-10.19	-42.25 to 21.88	ns	0.9963
V>Mock vs. Y+V>Mock	-13.43	-45.49 to 18.63	ns	0.9584
V>Mock vs. Naive PH/13	-28.8	-60.86 to 3.263	ns	0.1142
V>Mock vs. Naive CO/17	-33.52	-65.58 to -1.457	*	0.0337
V>Mock vs. Naive BC2	-42.04	-74.10 to -9.977	**	0.0028
Y+V>PH/13 vs. Y+V>CO/17	10.92	-21.14 to 42.99	ns	0.9927
Y+V>PH/13 vs. Y+V>BC2	17.04	-15.03 to 49.10	ns	0.8059
Y+V>PH/13 vs. Y+V>Mock	13.79	-18.27 to 45.86	ns	0.9492
Y+V>PH/13 vs. Naive PH/13	-1.577	-33.64 to 30.49	ns	>0.9999
Y+V>PH/13 vs. Naive CO/17	-6.297	-38.36 to 25.77	ns	>0.9999
Y+V>PH/13 vs. Naive BC2	-14.82	-46.88 to 17.25	ns	0.9161
Y+V>CO/17 vs. Y+V>BC2	6.113	-25.95 to 38.18	ns	>0.9999
Y+V>CO/17 vs. Y+V>Mock	2.87	-29.19 to 34.93	ns	>0.9999
Y+V>CO/17 vs. Naive PH/13	-12.5	-44.56 to 19.56	ns	0.9764
Y+V>CO/17 vs. Naive CO/17	-17.22	-49.28 to 14.84	ns	0.7946
Y+V>CO/17 vs. Naive BC2	-25.74	-57.80 to 6.323	ns	0.2271
Y+V>BC2 vs. Y+V>Mock	-3.243	-35.31 to 28.82	ns	>0.9999
Y+V>BC2 vs. Naive PH/13	-18.61	-50.68 to 13.45	ns	0.701
Y+V>BC2 vs. Naive CO/17	-23.33	-55.40 to 8.730	ns	0.3611
Y+V>BC2 vs. Naive BC2	-31.85	-63.92 to 0.2099	ns	0.0529
Y+V>Mock vs. Naive PH/13	-15.37	-47.43 to 16.69	ns	0.8935
Y+V>Mock vs. Naive CO/17	-20.09	-52.15 to 11.97	ns	0.5921
Y+V>Mock vs. Naive BC2	-28.61	-60.67 to 3.453	ns	0.1195
Naive PH/13 vs. Naive CO/17	-4.72	-36.78 to 27.34	ns	>0.9999
Naive PH/13 vs. Naive BC2	-13.24	-45.30 to 18.82	ns	0.9627
Naive CO/17 vs. Naive BC2	-8.52	-40.58 to 23.54	ns	0.9994

## Sheet: Fig 3C IgA PH13
anti-B/PH/13 rHA | IgA-secreting cells								(adjusted P Value with > or < signs removed for conditional formatting)
Tukey's multiple comparisons test	Mean Diff.	95.00% CI of diff.	Summary	Adjusted P Value
Y>PH/13 vs. Y>CO/17	2.037	-30.68 to 34.75	ns	>0.9999				anti-B/PH/13 rHA | IgA-secreting cells
Y>PH/13 vs. Y>BC2	16.2	-16.51 to 48.91	ns	0.8698				Pre-immunity		YAM				VIC				YAM + VIC				Naïve
Y>PH/13 vs. Y>Mock	32.22	-0.4910 to 64.94	ns	0.0568					VAX	PH/13	CO/17	BC2	Mock	PH/13	CO/17	BC2	Mock	PH/13	CO/17	BC2	Mock	PH/13	CO/17	BC2
Y>PH/13 vs. V>PH/13	40.93	8.212 to 73.64	**	0.005				YAM	PH/13		0.9999	0.8698	0.0568	0.005	0.0516	0.4801	0.1784	0.0023	0.0054	0.0036	0.0004	0.0018	0.0013	0.0031
Y>PH/13 vs. V>CO/17	32.59	-0.1210 to 65.31	ns	0.0516					CO/17	0.9999		0.9468	0.0944	0.0091	0.0862	0.6286	0.1126	0.0043	0.0098	0.0066	0.0008	0.0032	0.0024	0.0057
Y>PH/13 vs. V>BC2	22.04	-10.68 to 54.75	ns	0.4801					BC2	0.8698	0.9468		0.8782	0.3062	0.8603	0.9999	0.0023	0.1819	0.3222	0.2472	0.0492	0.1485	0.1201	0.2254
Y>PH/13 vs. V>Mock	-27.41	-60.12 to 5.304	ns	0.1784					Mock	0.0568	0.0944	0.8782		0.9994	0.9999	0.9969	0.0001	0.9918	0.9996	0.9979	0.8414	0.9835	0.9698	0.9967
Y>PH/13 vs. Y+V>PH/13	43.52	10.81 to 76.23	**	0.0023				VIC	PH/13	0.005	0.0091	0.3062	0.9994		0.9996	0.708	0.0001	0.9999	0.9999	0.9999	0.9997	0.9999	0.9999	0.9999
Y>PH/13 vs. Y+V>CO/17	40.65	7.936 to 73.36	**	0.0054					CO/17	0.0516	0.0862	0.8603	0.9999	0.9996		0.9957	0.0001	0.994	0.9997	0.9986	0.8606	0.9874	0.976	0.9977
Y>PH/13 vs. Y+V>BC2	42.04	9.326 to 74.75	**	0.0036					BC2	0.4801	0.6286	0.9999	0.9969	0.708	0.9957		0.0004	0.5199	0.7271	0.6284	0.1972	0.4541	0.3914	0.5946
Y>PH/13 vs. Y+V>Mock	48.98	16.27 to 81.69	***	0.0004					Mock	0.1784	0.1126	0.0023	0.0001	0.0001	0.0001	0.0004		0.0001	0.0001	0.0001	0.0001	0.0001	0.0001	0.0001
Y>PH/13 vs. Naive PH/13	44.44	11.73 to 77.16	**	0.0018				YAM + VIC	PH/13	0.0023	0.0043	0.1819	0.9918	0.9999	0.994	0.5199	0.0001		0.9999	0.9999	0.9999	0.9999	0.9999	0.9999
Y>PH/13 vs. Naive CO/17	45.37	12.66 to 78.08	**	0.0013					CO/17	0.0054	0.0098	0.3222	0.9996	0.9999	0.9997	0.7271	0.0001	0.9999		0.9999	0.9996	0.9999	0.9999	0.9999
Y>PH/13 vs. Naive BC2	42.5	9.786 to 75.21	**	0.0031					BC2	0.0036	0.0066	0.2472	0.9979	0.9999	0.9986	0.6284	0.0001	0.9999	0.9999		0.9999	0.9999	0.9999	0.9999
Y>CO/17 vs. Y>BC2	14.16	-18.55 to 46.88	ns	0.9468					Mock	0.0004	0.0008	0.0492	0.8414	0.9997	0.8606	0.1972	0.0001	0.9999	0.9996	0.9999		0.9999	0.9999	0.9999
Y>CO/17 vs. Y>Mock	30.19	-2.528 to 62.90	ns	0.0944				Naïve	PH/13	0.0018	0.0032	0.1485	0.9835	0.9999	0.9874	0.4541	0.0001	0.9999	0.9999	0.9999	0.9999		0.9999	0.9999
Y>CO/17 vs. V>PH/13	38.89	6.176 to 71.60	**	0.0091					CO/17	0.0013	0.0024	0.1201	0.9698	0.9999	0.976	0.3914	0.0001	0.9999	0.9999	0.9999	0.9999	0.9999		0.9999
Y>CO/17 vs. V>CO/17	30.56	-2.158 to 63.27	ns	0.0862		*			BC2	0.0031	0.0057	0.2254	0.9967	0.9999	0.9977	0.5946	0.0001	0.9999	0.9999	0.9999	0.9999	0.9999	0.9999
Y>CO/17 vs. V>BC2	20	-12.71 to 52.71	ns	0.6286		**
Y>CO/17 vs. V>Mock	-29.45	-62.16 to 3.268	ns	0.1126		***		anti-B/PH/13 rHA | IgA-secreting cells
Y>CO/17 vs. Y+V>PH/13	41.48	8.769 to 74.20	**	0.0043		****		Pre-immunity		YAM				VIC				YAM + VIC				Naïve
Y>CO/17 vs. Y+V>CO/17	38.61	5.899 to 71.33	**	0.0098					VAX	PH/13	CO/17	BC2	Mock	PH/13	CO/17	BC2	Mock	PH/13	CO/17	BC2	Mock	PH/13	CO/17	BC2
Y>CO/17 vs. Y+V>BC2	40	7.289 to 72.72	**	0.0066				YAM	PH/13		ns	ns	ns	ns	**	**	**	**	ns	***	**	**	**	ns
Y>CO/17 vs. Y+V>Mock	46.94	14.23 to 79.66	***	0.0008					CO/17	ns		ns	ns	**	ns	ns	ns	**	**	**	***	**	**	**
Y>CO/17 vs. Naive PH/13	42.41	9.692 to 75.12	**	0.0032					BC2	ns	ns		ns	ns	ns	ns	**	ns	ns	ns	*	ns	ns	ns
Y>CO/17 vs. Naive CO/17	43.33	10.62 to 76.05	**	0.0024					Mock	ns	ns	ns		ns	ns	ns	****	ns	ns	ns	ns	ns	ns	ns
Y>CO/17 vs. Naive BC2	40.46	7.749 to 73.18	**	0.0057				VIC	PH/13	ns	**	ns	ns		ns	ns	****	ns	ns	ns	ns	ns	ns	ns
Y>BC2 vs. Y>Mock	16.02	-16.69 to 48.74	ns	0.8782					CO/17	**	ns	ns	ns	ns		ns	****	ns	ns	ns	ns	ns	ns	ns
Y>BC2 vs. V>PH/13	24.73	-7.988 to 57.44	ns	0.3062					BC2	**	ns	ns	ns	ns	ns		***	ns	ns	ns	ns	ns	ns	ns
Y>BC2 vs. V>CO/17	16.39	-16.32 to 49.11	ns	0.8603					Mock	**	ns	**	****	****	****	***		****	****	****	****	****	****	****
Y>BC2 vs. V>BC2	5.837	-26.88 to 38.55	ns	>0.9999				YAM + VIC	PH/13	**	**	ns	ns	ns	ns	ns	****		ns	ns	ns	ns	ns	ns
Y>BC2 vs. V>Mock	-43.61	-76.32 to -10.90	**	0.0023					CO/17	ns	**	ns	ns	ns	ns	ns	****	ns		ns	ns	ns	ns	ns
Y>BC2 vs. Y+V>PH/13	27.32	-5.394 to 60.03	ns	0.1819					BC2	***	**	ns	ns	ns	ns	ns	****	ns	ns		ns	ns	ns	ns
Y>BC2 vs. Y+V>CO/17	24.45	-8.264 to 57.16	ns	0.3222					Mock	**	***	*	ns	ns	ns	ns	****	ns	ns	ns		ns	ns	ns
Y>BC2 vs. Y+V>BC2	25.84	-6.874 to 58.55	ns	0.2472				Naïve	PH/13	**	**	ns	ns	ns	ns	ns	****	ns	ns	ns	ns		ns	ns
Y>BC2 vs. Y+V>Mock	32.78	0.06567 to 65.49	*	0.0492					CO/17	**	**	ns	ns	ns	ns	ns	****	ns	ns	ns	ns	ns		ns
Y>BC2 vs. Naive PH/13	28.24	-4.471 to 60.96	ns	0.1485					BC2	ns	**	ns	ns	ns	ns	ns	****	ns	ns	ns	ns	ns	ns
Y>BC2 vs. Naive CO/17	29.17	-3.544 to 61.88	ns	0.1201
Y>BC2 vs. Naive BC2	26.3	-6.414 to 59.01	ns	0.2254
Y>Mock vs. V>PH/13	8.703	-24.01 to 41.42	ns	0.9994
Y>Mock vs. V>CO/17	0.37	-32.34 to 33.08	ns	>0.9999
Y>Mock vs. V>BC2	-10.19	-42.90 to 22.53	ns	0.9969
Y>Mock vs. V>Mock	-59.63	-92.35 to -26.92	****	<0.0001
Y>Mock vs. Y+V>PH/13	11.3	-21.42 to 44.01	ns	0.9918
Y>Mock vs. Y+V>CO/17	8.427	-24.29 to 41.14	ns	0.9996
Y>Mock vs. Y+V>BC2	9.817	-22.90 to 42.53	ns	0.9979
Y>Mock vs. Y+V>Mock	16.76	-15.96 to 49.47	ns	0.8414
Y>Mock vs. Naive PH/13	12.22	-20.49 to 44.93	ns	0.9835
Y>Mock vs. Naive CO/17	13.15	-19.57 to 45.86	ns	0.9698
Y>Mock vs. Naive BC2	10.28	-22.44 to 42.99	ns	0.9967
V>PH/13 vs. V>CO/17	-8.333	-41.05 to 24.38	ns	0.9996
V>PH/13 vs. V>BC2	-18.89	-51.60 to 13.82	ns	0.708
V>PH/13 vs. V>Mock	-68.34	-101.1 to -35.62	****	<0.0001
V>PH/13 vs. Y+V>PH/13	2.593	-30.12 to 35.31	ns	>0.9999
V>PH/13 vs. Y+V>CO/17	-0.2767	-32.99 to 32.44	ns	>0.9999
V>PH/13 vs. Y+V>BC2	1.113	-31.60 to 33.83	ns	>0.9999
V>PH/13 vs. Y+V>Mock	8.053	-24.66 to 40.77	ns	0.9997
V>PH/13 vs. Naive PH/13	3.517	-29.20 to 36.23	ns	>0.9999
V>PH/13 vs. Naive CO/17	4.443	-28.27 to 37.16	ns	>0.9999
V>PH/13 vs. Naive BC2	1.573	-31.14 to 34.29	ns	>0.9999
V>CO/17 vs. V>BC2	-10.56	-43.27 to 22.16	ns	0.9957
V>CO/17 vs. V>Mock	-60	-92.72 to -27.29	****	<0.0001
V>CO/17 vs. Y+V>PH/13	10.93	-21.79 to 43.64	ns	0.994
V>CO/17 vs. Y+V>CO/17	8.057	-24.66 to 40.77	ns	0.9997
V>CO/17 vs. Y+V>BC2	9.447	-23.27 to 42.16	ns	0.9986
V>CO/17 vs. Y+V>Mock	16.39	-16.33 to 49.10	ns	0.8606
V>CO/17 vs. Naive PH/13	11.85	-20.86 to 44.56	ns	0.9874
V>CO/17 vs. Naive CO/17	12.78	-19.94 to 45.49	ns	0.976
V>CO/17 vs. Naive BC2	9.907	-22.81 to 42.62	ns	0.9977
V>BC2 vs. V>Mock	-49.45	-82.16 to -16.73	***	0.0004
V>BC2 vs. Y+V>PH/13	21.48	-11.23 to 54.20	ns	0.5199
V>BC2 vs. Y+V>CO/17	18.61	-14.10 to 51.33	ns	0.7271
V>BC2 vs. Y+V>BC2	20	-12.71 to 52.72	ns	0.6284
V>BC2 vs. Y+V>Mock	26.94	-5.771 to 59.66	ns	0.1972
V>BC2 vs. Naive PH/13	22.41	-10.31 to 55.12	ns	0.4541
V>BC2 vs. Naive CO/17	23.33	-9.381 to 56.05	ns	0.3914
V>BC2 vs. Naive BC2	20.46	-12.25 to 53.18	ns	0.5946
V>Mock vs. Y+V>PH/13	70.93	38.22 to 103.6	****	<0.0001
V>Mock vs. Y+V>CO/17	68.06	35.35 to 100.8	****	<0.0001
V>Mock vs. Y+V>BC2	69.45	36.74 to 102.2	****	<0.0001
V>Mock vs. Y+V>Mock	76.39	43.68 to 109.1	****	<0.0001
V>Mock vs. Naive PH/13	71.85	39.14 to 104.6	****	<0.0001
V>Mock vs. Naive CO/17	72.78	40.07 to 105.5	****	<0.0001
V>Mock vs. Naive BC2	69.91	37.20 to 102.6	****	<0.0001
Y+V>PH/13 vs. Y+V>CO/17	-2.87	-35.58 to 29.84	ns	>0.9999
Y+V>PH/13 vs. Y+V>BC2	-1.48	-34.19 to 31.23	ns	>0.9999
Y+V>PH/13 vs. Y+V>Mock	5.46	-27.25 to 38.17	ns	>0.9999
Y+V>PH/13 vs. Naive PH/13	0.9233	-31.79 to 33.64	ns	>0.9999
Y+V>PH/13 vs. Naive CO/17	1.85	-30.86 to 34.56	ns	>0.9999
Y+V>PH/13 vs. Naive BC2	-1.02	-33.73 to 31.69	ns	>0.9999
Y+V>CO/17 vs. Y+V>BC2	1.39	-31.32 to 34.10	ns	>0.9999
Y+V>CO/17 vs. Y+V>Mock	8.33	-24.38 to 41.04	ns	0.9996
Y+V>CO/17 vs. Naive PH/13	3.793	-28.92 to 36.51	ns	>0.9999
Y+V>CO/17 vs. Naive CO/17	4.72	-27.99 to 37.43	ns	>0.9999
Y+V>CO/17 vs. Naive BC2	1.85	-30.86 to 34.56	ns	>0.9999
Y+V>BC2 vs. Y+V>Mock	6.94	-25.77 to 39.65	ns	>0.9999
Y+V>BC2 vs. Naive PH/13	2.403	-30.31 to 35.12	ns	>0.9999
Y+V>BC2 vs. Naive CO/17	3.33	-29.38 to 36.04	ns	>0.9999
Y+V>BC2 vs. Naive BC2	0.46	-32.25 to 33.17	ns	>0.9999
Y+V>Mock vs. Naive PH/13	-4.537	-37.25 to 28.18	ns	>0.9999
Y+V>Mock vs. Naive CO/17	-3.61	-36.32 to 29.10	ns	>0.9999
Y+V>Mock vs. Naive BC2	-6.48	-39.19 to 26.23	ns	>0.9999
Naive PH/13 vs. Naive CO/17	0.9267	-31.79 to 33.64	ns	>0.9999
Naive PH/13 vs. Naive BC2	-1.943	-34.66 to 30.77	ns	>0.9999
Naive CO/17 vs. Naive BC2	-2.87	-35.58 to 29.84	ns	>0.9999

## Sheet: Fig 3D IgG CO17
anti-B/CO/17-VIC rHA | IgG-secreting cells								(adjusted P Value with > or < signs removed for conditional formatting)
Tukey's multiple comparisons test	Mean Diff.	95.00% CI of diff.	Summary	Adjusted P Value
Y>PH/13 vs. Y>CO/17	-55.28	-94.86 to -15.70	**	0.0012				anti-B/CO/17-VIC rHA | IgG-secreting cells
Y>PH/13 vs. Y>BC2	-15.65	-55.23 to 23.93	ns	0.9735				Pre-immunity		YAM				VIC				YAM + VIC				Naïve
Y>PH/13 vs. Y>Mock	14.72	-24.86 to 54.30	ns	0.9841					VAX	PH/13	CO/17	BC2	Mock	PH/13	CO/17	BC2	Mock	PH/13	CO/17	BC2	Mock	PH/13	CO/17	BC2
Y>PH/13 vs. V>PH/13	-0.8333	-40.41 to 38.75	ns	>0.9999				YAM	PH/13		0.0012	0.9735	0.9841	0.9999	0.9999	0.069	0.9999	0.9978	0.6469	0.9999	0.9999	0.9865	0.1042	0.9602
Y>PH/13 vs. V>CO/17	0.9267	-38.65 to 40.51	ns	>0.9999					CO/17	0.0012		0.0495	0.0001	0.0015	0.001	0.9448	0.0002	0.0217	0.2423	0.0056	0.001	0.0001	0.8831	0.0591
Y>PH/13 vs. V>BC2	-38.06	-77.64 to 1.522	ns	0.069					BC2	0.9735	0.0495		0.2854	0.9832	0.9585	0.7332	0.6748	0.9999	0.9999	0.9998	0.9651	0.2983	0.8369	0.9999
Y>PH/13 vs. V>Mock	7.777	-31.80 to 47.36	ns	>0.9999					Mock	0.9841	0.0001	0.2854		0.9747	0.991	0.0022	0.9999	0.4798	0.0614	0.8108	0.9886	0.9999	0.0037	0.2496
Y>PH/13 vs. Y+V>PH/13	-11.94	-51.52 to 27.64	ns	0.9978				VIC	PH/13	0.9999	0.0015	0.9832	0.9747		0.9999	0.0819	0.9999	0.9989	0.6961	0.9999	0.9999	0.9783	0.1225	0.9735
Y>PH/13 vs. Y+V>CO/17	-23.89	-63.47 to 15.69	ns	0.6469					CO/17	0.9999	0.001	0.9585	0.991	0.9999		0.0568	0.9999	0.9953	0.5908	0.9999	0.9999	0.9926	0.0866	0.9404
Y>PH/13 vs. Y+V>BC2	-6.207	-45.79 to 33.37	ns	>0.9999					BC2	0.069	0.9448	0.7332	0.0022	0.0819	0.0568		0.0121	0.5126	0.9886	0.2242	0.0614	0.0024	0.9999	0.7782
Y>PH/13 vs. Y+V>Mock	0.5533	-39.03 to 40.13	ns	>0.9999					Mock	0.9999	0.0002	0.6748	0.9999	0.9999	0.9999	0.0121		0.8649	0.231	0.9899	0.9999	0.9999	0.0195	0.625
Y>PH/13 vs. Naive PH/13	14.44	-25.14 to 54.02	ns	0.9865				YAM + VIC	PH/13	0.9978	0.0217	0.9999	0.4798	0.9989	0.9953	0.5126	0.8649		0.9977	0.9999	0.9965	0.4965	0.6358	0.9999
Y>PH/13 vs. Naive CO/17	-36.02	-75.60 to 3.559	ns	0.1042					CO/17	0.6469	0.2423	0.9999	0.0614	0.6961	0.5908	0.9886	0.231	0.9977		0.9333	0.6135	0.0651	0.9974	0.9999
Y>PH/13 vs. Naive BC2	-16.48	-56.06 to 23.10	ns	0.9602					BC2	0.9999	0.0056	0.9998	0.8108	0.9999	0.9999	0.2242	0.9899	0.9999	0.9333		0.9999	0.8243	0.311	0.9995
Y>CO/17 vs. Y>BC2	39.63	0.05135 to 79.21	*	0.0495					Mock	0.9999	0.001	0.9651	0.9886	0.9999	0.9999	0.0614	0.9999	0.9965	0.6135	0.9999		0.9905	0.0934	0.949
Y>CO/17 vs. Y>Mock	70	30.42 to 109.6	****	<0.0001				Naïve	PH/13	0.9865	0.0001	0.2983	0.9999	0.9783	0.9926	0.0024	0.9999	0.4965	0.0651	0.8243	0.9905		0.004	0.2614
Y>CO/17 vs. V>PH/13	54.44	14.86 to 94.02	**	0.0015					CO/17	0.1042	0.8831	0.8369	0.0037	0.1225	0.0866	0.9999	0.0195	0.6358	0.9974	0.311	0.0934	0.004		0.8722
Y>CO/17 vs. V>CO/17	56.2	16.62 to 95.78	***	0.001		*			BC2	0.9602	0.0591	0.9999	0.2496	0.9735	0.9404	0.7782	0.625	0.9999	0.9999	0.9995	0.949	0.2614	0.8722
Y>CO/17 vs. V>BC2	17.22	-22.36 to 56.80	ns	0.9448		**
Y>CO/17 vs. V>Mock	63.05	23.47 to 102.6	***	0.0002		***		anti-B/CO/17-VIC rHA | IgG-secreting cells
Y>CO/17 vs. Y+V>PH/13	43.33	3.755 to 82.91	*	0.0217		****		Pre-immunity		YAM				VIC				YAM + VIC				Naïve
Y>CO/17 vs. Y+V>CO/17	31.38	-8.195 to 70.96	ns	0.2423					VAX	PH/13	CO/17	BC2	Mock	PH/13	CO/17	BC2	Mock	PH/13	CO/17	BC2	Mock	PH/13	CO/17	BC2
Y>CO/17 vs. Y+V>BC2	49.07	9.491 to 88.65	**	0.0056				YAM	PH/13		**	ns	ns	ns	ns	ns	ns	ns	ns	ns	ns	ns	ns	ns
Y>CO/17 vs. Y+V>Mock	55.83	16.25 to 95.41	**	0.001					CO/17	**		*	****	**	***	ns	***	*	ns	**	**	****	ns	ns
Y>CO/17 vs. Naive PH/13	69.72	30.14 to 109.3	****	<0.0001					BC2	ns	*		ns	ns	ns	ns	ns	ns	ns	ns	ns	ns	ns	ns
Y>CO/17 vs. Naive CO/17	19.26	-20.32 to 58.84	ns	0.8831					Mock	ns	****	ns		ns	ns	**	ns	ns	ns	ns	ns	ns	**	ns
Y>CO/17 vs. Naive BC2	38.8	-0.7820 to 78.38	ns	0.0591				VIC	PH/13	ns	**	ns	ns		ns	ns	ns	ns	ns	ns	ns	ns	ns	ns
Y>BC2 vs. Y>Mock	30.37	-9.209 to 69.95	ns	0.2854					CO/17	ns	***	ns	ns	ns		ns	ns	ns	ns	ns	ns	ns	ns	ns
Y>BC2 vs. V>PH/13	14.81	-24.77 to 54.39	ns	0.9832					BC2	ns	ns	ns	**	ns	ns		*	ns	ns	ns	ns	**	ns	ns
Y>BC2 vs. V>CO/17	16.57	-23.01 to 56.15	ns	0.9585					Mock	ns	***	ns	ns	ns	ns	*		ns	ns	ns	ns	ns	*	ns
Y>BC2 vs. V>BC2	-22.41	-61.99 to 17.17	ns	0.7332				YAM + VIC	PH/13	ns	*	ns	ns	ns	ns	ns	ns		ns	ns	ns	ns	ns	ns
Y>BC2 vs. V>Mock	23.42	-16.16 to 63.00	ns	0.6748					CO/17	ns	ns	ns	ns	ns	ns	ns	ns	ns		ns	ns	ns	ns	ns
Y>BC2 vs. Y+V>PH/13	3.703	-35.88 to 43.28	ns	>0.9999					BC2	ns	**	ns	ns	ns	ns	ns	ns	ns	ns		ns	ns	ns	ns
Y>BC2 vs. Y+V>CO/17	-8.247	-47.83 to 31.33	ns	>0.9999					Mock	ns	**	ns	ns	ns	ns	ns	ns	ns	ns	ns		ns	ns	ns
Y>BC2 vs. Y+V>BC2	9.44	-30.14 to 49.02	ns	0.9998				Naïve	PH/13	ns	****	ns	ns	ns	ns	**	ns	ns	ns	ns	ns		**	ns
Y>BC2 vs. Y+V>Mock	16.2	-23.38 to 55.78	ns	0.9651					CO/17	ns	ns	ns	**	ns	ns	ns	*	ns	ns	ns	ns	**		ns
Y>BC2 vs. Naive PH/13	30.09	-9.492 to 69.67	ns	0.2983					BC2	ns	ns	ns	ns	ns	ns	ns	ns	ns	ns	ns	ns	ns	ns
Y>BC2 vs. Naive CO/17	-20.37	-59.95 to 19.21	ns	0.8369
Y>BC2 vs. Naive BC2	-0.8333	-40.41 to 38.75	ns	>0.9999
Y>Mock vs. V>PH/13	-15.56	-55.14 to 24.02	ns	0.9747
Y>Mock vs. V>CO/17	-13.8	-53.38 to 25.78	ns	0.991
Y>Mock vs. V>BC2	-52.78	-92.36 to -13.20	**	0.0022
Y>Mock vs. V>Mock	-6.947	-46.53 to 32.63	ns	>0.9999
Y>Mock vs. Y+V>PH/13	-26.67	-66.25 to 12.91	ns	0.4798
Y>Mock vs. Y+V>CO/17	-38.62	-78.20 to 0.9620	ns	0.0614
Y>Mock vs. Y+V>BC2	-20.93	-60.51 to 18.65	ns	0.8108
Y>Mock vs. Y+V>Mock	-14.17	-53.75 to 25.41	ns	0.9886
Y>Mock vs. Naive PH/13	-0.2833	-39.86 to 39.30	ns	>0.9999
Y>Mock vs. Naive CO/17	-50.74	-90.32 to -11.16	**	0.0037
Y>Mock vs. Naive BC2	-31.2	-70.78 to 8.375	ns	0.2496
V>PH/13 vs. V>CO/17	1.76	-37.82 to 41.34	ns	>0.9999
V>PH/13 vs. V>BC2	-37.22	-76.80 to 2.355	ns	0.0819
V>PH/13 vs. V>Mock	8.61	-30.97 to 48.19	ns	>0.9999
V>PH/13 vs. Y+V>PH/13	-11.11	-50.69 to 28.47	ns	0.9989
V>PH/13 vs. Y+V>CO/17	-23.06	-62.64 to 16.52	ns	0.6961
V>PH/13 vs. Y+V>BC2	-5.373	-44.95 to 34.21	ns	>0.9999
V>PH/13 vs. Y+V>Mock	1.387	-38.19 to 40.97	ns	>0.9999
V>PH/13 vs. Naive PH/13	15.27	-24.31 to 54.85	ns	0.9783
V>PH/13 vs. Naive CO/17	-35.19	-74.77 to 4.392	ns	0.1225
V>PH/13 vs. Naive BC2	-15.65	-55.23 to 23.93	ns	0.9735
V>CO/17 vs. V>BC2	-38.98	-78.56 to 0.5953	ns	0.0568
V>CO/17 vs. V>Mock	6.85	-32.73 to 46.43	ns	>0.9999
V>CO/17 vs. Y+V>PH/13	-12.87	-52.45 to 26.71	ns	0.9953
V>CO/17 vs. Y+V>CO/17	-24.82	-64.40 to 14.76	ns	0.5908
V>CO/17 vs. Y+V>BC2	-7.133	-46.71 to 32.45	ns	>0.9999
V>CO/17 vs. Y+V>Mock	-0.3733	-39.95 to 39.21	ns	>0.9999
V>CO/17 vs. Naive PH/13	13.51	-26.07 to 53.09	ns	0.9926
V>CO/17 vs. Naive CO/17	-36.95	-76.53 to 2.632	ns	0.0866
V>CO/17 vs. Naive BC2	-17.41	-56.99 to 22.17	ns	0.9404
V>BC2 vs. V>Mock	45.83	6.255 to 85.41	*	0.0121
V>BC2 vs. Y+V>PH/13	26.11	-13.47 to 65.69	ns	0.5126
V>BC2 vs. Y+V>CO/17	14.16	-25.42 to 53.74	ns	0.9886
V>BC2 vs. Y+V>BC2	31.85	-7.729 to 71.43	ns	0.2242
V>BC2 vs. Y+V>Mock	38.61	-0.9687 to 78.19	ns	0.0614
V>BC2 vs. Naive PH/13	52.5	12.92 to 92.08	**	0.0024
V>BC2 vs. Naive CO/17	2.037	-37.54 to 41.62	ns	>0.9999
V>BC2 vs. Naive BC2	21.58	-18.00 to 61.16	ns	0.7782
V>Mock vs. Y+V>PH/13	-19.72	-59.30 to 19.86	ns	0.8649
V>Mock vs. Y+V>CO/17	-31.67	-71.25 to 7.909	ns	0.231
V>Mock vs. Y+V>BC2	-13.98	-53.56 to 25.60	ns	0.9899
V>Mock vs. Y+V>Mock	-7.223	-46.80 to 32.36	ns	>0.9999
V>Mock vs. Naive PH/13	6.663	-32.92 to 46.24	ns	>0.9999
V>Mock vs. Naive CO/17	-43.8	-83.38 to -4.218	*	0.0195
V>Mock vs. Naive BC2	-24.26	-63.84 to 15.32	ns	0.625
Y+V>PH/13 vs. Y+V>CO/17	-11.95	-51.53 to 27.63	ns	0.9977
Y+V>PH/13 vs. Y+V>BC2	5.737	-33.84 to 45.32	ns	>0.9999
Y+V>PH/13 vs. Y+V>Mock	12.5	-27.08 to 52.08	ns	0.9965
Y+V>PH/13 vs. Naive PH/13	26.38	-13.20 to 65.96	ns	0.4965
Y+V>PH/13 vs. Naive CO/17	-24.08	-63.66 to 15.50	ns	0.6358
Y+V>PH/13 vs. Naive BC2	-4.537	-44.12 to 35.04	ns	>0.9999
Y+V>CO/17 vs. Y+V>BC2	17.69	-21.89 to 57.27	ns	0.9333
Y+V>CO/17 vs. Y+V>Mock	24.45	-15.13 to 64.03	ns	0.6135
Y+V>CO/17 vs. Naive PH/13	38.33	-1.245 to 77.91	ns	0.0651
Y+V>CO/17 vs. Naive CO/17	-12.13	-51.71 to 27.45	ns	0.9974
Y+V>CO/17 vs. Naive BC2	7.413	-32.17 to 46.99	ns	>0.9999
Y+V>BC2 vs. Y+V>Mock	6.76	-32.82 to 46.34	ns	>0.9999
Y+V>BC2 vs. Naive PH/13	20.65	-18.93 to 60.23	ns	0.8243
Y+V>BC2 vs. Naive CO/17	-29.81	-69.39 to 9.765	ns	0.311
Y+V>BC2 vs. Naive BC2	-10.27	-49.85 to 29.31	ns	0.9995
Y+V>Mock vs. Naive PH/13	13.89	-25.69 to 53.47	ns	0.9905
Y+V>Mock vs. Naive CO/17	-36.57	-76.15 to 3.005	ns	0.0934
Y+V>Mock vs. Naive BC2	-17.03	-56.61 to 22.55	ns	0.949
Naive PH/13 vs. Naive CO/17	-50.46	-90.04 to -10.88	**	0.004
Naive PH/13 vs. Naive BC2	-30.92	-70.50 to 8.659	ns	0.2614
Naive CO/17 vs. Naive BC2	19.54	-20.04 to 59.12	ns	0.8722

[truncated: 5 more sheets: Fig 3D IgM CO17, Fig 3D IgA CO17, Fig 4A Total IgG, Fig 4B Total IgM, Fig 4C Total IgA]
