# Supplementary material for: Breadth of antibody activity elicited by an influenza B hemagglutinin vaccine is influenced by pre-existing immune responses to influenza B viruses
Source: J Virol. 2025 Jul 15;99(8):e00705-25. doi: 10.1128/jvi.00705-25 (PMC12363200; doi:10.1128/jvi.00705-25)
Supplement: File S5 — Viral challenge weight loss and plaque data. [file jvi.00705-25-s0010.xlsx]

## Sheet: Plaques
SUPPLEMENTAL FILE 5: Viral Challenge Weight Loss and Plaque Data
Note: The various Excel sheets shows the different challenges: PH/13 Challenge (Figure 5), CO/17 Challenge (Supplemental Figure 2), WA/19 Challenge (Figure 6)
	D3 Plaque Titers (Results values graphed = average of countable plaques)
	Mouse	Vaccination	Challenge	0	Whole	-1	1:10	-2	1:100	-3	1:1000	-4	1:10000	Results
FIGURE 5B	Y-30	PH/13-Yam	PH/13-Yam	0		0		0						10
	Y-31	PH/13-Yam	PH/13-Yam	0		0		0						10
	Y-32	PH/13-Yam	PH/13-Yam	0		0		0						10
	Y-80	CO/17-Vic	PH/13-Yam	0		0		0						10
	Y-81	CO/17-Vic	PH/13-Yam	0		0		0						10
	Y-82	CO/17-Vic	PH/13-Yam	0		0		0						10
	Y-130	BC2	PH/13-Yam	0		0		0						10
	Y-131	BC2	PH/13-Yam	0		0		0						10
	Y-132	BC2	PH/13-Yam	0		0		0						10
	Y-180	Mock	PH/13-Yam	0		0		0						10
	Y-181	Mock	PH/13-Yam	0		0		0						10
	Y-182	Mock	PH/13-Yam	0		0		0						10
FIGURE 5D	V-30	PH/13-Yam	PH/13-Yam	0		0		0						10
	V-31	PH/13-Yam	PH/13-Yam	0		0		0						10
	V-32	PH/13-Yam	PH/13-Yam	0		0		0						10
	V-82	CO/17-Vic	PH/13-Yam	TMTC		90	9000	29	29000					19000
	V-83	CO/17-Vic	PH/13-Yam	72	720	23	2300	6	6000					1510
	V-84	CO/17-Vic	PH/13-Yam	71	710	49	4900	12	12000					2805
	V-130	BC2	PH/13-Yam	64	640	26	2600	10.5	10500					1620
	V-131	BC2	PH/13-Yam	TMTC		83	8300	31	31000					19650
	V-132	BC2	PH/13-Yam	0		0		0						10
	V-180	Mock	PH/13-Yam	14	140	6	600	1	1000					140
	V-181	Mock	PH/13-Yam	70	700	28.5	2850	6	6000					1775
	V-182	Mock	PH/13-Yam	TMTC		76	7600	21	21000					14300
SUPPLEMENTAL FIGURE 2B	Y-50	PH/13-Yam	CO/17-Vic	0		0		0						10
	Y-51	PH/13-Yam	CO/17-Vic	0		0		0						10
	Y-52	PH/13-Yam	CO/17-Vic	0		0		0						10
	Y-100	CO/17-Vic	CO/17-Vic	0		0		0						10
	Y-101	CO/17-Vic	CO/17-Vic	0		0		0						10
	Y-102	CO/17-Vic	CO/17-Vic	0		0		0						10
	Y-150	BC2	CO/17-Vic	0		0		0						10
	Y-151	BC2	CO/17-Vic	0		0		0						10
	Y-152	BC2	CO/17-Vic	0		0		0						10
	Y-200	Mock	CO/17-Vic	1	10	0		0						10
	Y-201	Mock	CO/17-Vic	0		0		0						10
	Y-202	Mock	CO/17-Vic	0		0		0						10
	V-50	PH/13-Yam	CO/17-Vic	0		0		0						10
	V-51	PH/13-Yam	CO/17-Vic	0		0		0						10
	V-52	PH/13-Yam	CO/17-Vic	0		0		0						10
	V-100	CO/17-Vic	CO/17-Vic	0		0		0						10
	V-101	CO/17-Vic	CO/17-Vic	0		0		0						10
	V-102	CO/17-Vic	CO/17-Vic	0		0		0						10
	V-150	BC2	CO/17-Vic	0		0		0						10
	V-151	BC2	CO/17-Vic	0		0		0						10
	V-152	BC2	CO/17-Vic	0		0		0						10
	V-200	Mock	CO/17-Vic	106	1060	52.5	5250	14.5	14500					6936.67
	V-201	Mock	CO/17-Vic	3	30	0		0						30
	V-202 (prev V-212)	Mock	CO/17-Vic	0		0		0						10
FIGURE 6B	23	BC2	WA/19-Vic	0	0	0	0	0	0					10
	24	BC2	WA/19-Vic	0	0	0	0	0	0					10
	30	BC2	WA/19-Vic	0	0	0	0	0	0					10
	113	PH/13-Yam	WA/19-Vic	0	0	0	0	0	0					10
	114	PH/13-Yam	WA/19-Vic	0	0	0	0	0	0					10
	120	PH/13-Yam	WA/19-Vic	0	0	0	0	0	0					10
	121	CO/17-Vic	WA/19-Vic	0	0	0	0	0	0					10
	122	CO/17-Vic	WA/19-Vic	0	0	0	0	0	0					10
	123	CO/17-Vic	WA/19-Vic	0	0	0	0	0	0					10
	160	P.I. Mock	WA/19-Vic	5	50									50
	161	P.I. Mock	WA/19-Vic	0	0	0	0	0	0					10
	163	P.I. Mock	WA/19-Vic	0	0	0	0	0	0					10
FIGURE 6D	N-21	BC2	WA/19-Vic	94.5	945	26	2600	7.5	7500					3681.67
	N-23	BC2	WA/19-Vic	72	720	22	2200	10	10000					4306.67
	N-24	BC2	WA/19-Vic	55.5	555	14	1400	3	3000					1651.67
	N-60	PH/13-Yam	WA/19-Vic	TMTC		169	16900	65	65000	22.5	225000			102300
	N-61	PH/13-Yam	WA/19-Vic	TMTC		TMTC		143.5	143500	45.5	455000			299250
	N-62	PH/13-Yam	WA/19-Vic	TMTC		246.5	24650	103.5	103500					64075
	N-80	CO/17-Vic	WA/19-Vic	92	920	20.5	2050	3.5	3500					2156.67
	N-81	CO/17-Vic	WA/19-Vic	0	0	0	0	0	0					10
	N-83	CO/17-Vic	WA/19-Vic	0	0	0	0	0	0					10
	N-200	Mock	WA/19-Vic	TMTC		TMTC		253.5	253500	59.5	595000	10.5	*1050000	424250	*outlier, excluded from averaged Results
	N-201	Mock	WA/19-Vic	TMTC		TMTC		157.5	157500	43	430000	2.5	250000	279167
	N-202	Mock	WA/19-Vic	TMTC		TMTC		216	216000	61	61000	8	800000	359000

## Sheet: PH13 Chall Weights
	% ORIGINAL WEIGHT (FIGURE 5) - n=5 used for figure, but all mice shown below including those euthanized early for lungs and/or spleens
	Mouse #	Y-21	Y-22	Y-23	Y-24 (prev 62)	Y-25	Y-70	Y-71	Y-72	Y-74	Y-75	Y-121	Y-122	Y-123	Y-124	Y-125	Y-171	Y-172	Y-173	Y-174	Y-175	V-21	V-22	V-23	V-24	V-25	V-70	V-71	V-72	V-73	V-75	V-121 (prev 161)	V-122	V-123	V-124	V-125	V-174	V-175	V-183	V-184	V-185
	Vax	PH/13	PH/13	PH/13	PH/13	PH/13	CO/17	CO/17	CO/17	CO/17	CO/17	BC2	BC2	BC2	BC2	BC2	Mock	Mock	Mock	Mock	Mock	PH/13	PH/13	PH/13	PH/13	PH/13	CO/17	CO/17	CO/17	CO/17	CO/17	BC2	BC2	BC2	BC2	BC2	Mock	Mock	Mock	Mock	Mock
	D0 Weight	1	1	1	1	1	1	1	1	1	1	1	1	1	1	1	1	1	1	1	1	1	1	1	1	1	1	1	1	1	1	1	1	1	1	1	1	1	1	1	1
	D1 Weight	0.995392	1.00909	0.995327	1.01818	1.00448	0.97619	0.971074	0.986301	0.9819	0.995918	0.977064	1	0.991304	1.01333	0.995951	1.03493	1	1	1.00427	0.990521	1.00962	0.946341	0.95339	1.00498	0.944206	0.99061	0.968182	0.946188	0.973568	0.966019	0.981735	0.986842	1.00433	0.991525	0.973094	0.944444	0.966667	0.973684	0.95045	0.985366
	D2 Weight	0.995392	0.990909	1.00467	1.03636	1.02691	0.919048	0.88843	0.922374	0.882353	0.983673	0.922018	1.00806	0.908696	1.00889	0.898785	1	0.911765	0.957547	0.991453	0.905213	0.995192	0.907317	0.957627	1.00995	0.896996	0.896714	0.909091	0.874439	0.907489	0.883495	0.872146	0.912281	0.961039	0.847458	0.878924	0.861111	0.885714	0.846491	0.900901	0.892683
	D3 Weight	1.00922	0.986364	1	1.05455	1.02242	0.9	0.859504	0.931507	0.877828	0.971429	0.96789	1.0121	0.921739	1.02222	0.894737	0.978166	0.852941	0.910377	1	0.886256	1.00962	0.956098	0.974576	1.02985	0.901288	0.873239	0.922727	0.838565	0.814978	0.815534	0.890411	0.881579	0.987013	0.805085	0.816143	0.800926	0.780952	0.815789	0.810811	0.892683
	D4 Weight	0.995392	0.990909	0.962617	1.01818	1.00897	0.928571	0.880165	0.958904	0.918552	0.97551	0.96789	0.987903	0.947826	1.03111	0.923077	0.995633	0.848739	0.924528	0.987179	0.919431	1.02404	0.970732	0.995763	1.02488	0.901288	0.868545	0.922727	0.847534	0.757709	0.781553	0.936073	0.885965	0.974026	0.754237	0.766816	0.75	0.747619	0.75	0.756757	0.756098
	D5 Weight	1.00461	1	0.962617	1.00909	1.02691	0.933333	0.876033	0.90411	0.941176	0.967347	0.981651	0.991935	0.978261	1.03556	0.91498	1.00437	0.87395	0.948113	1	0.933649	1.02404	0.995122	1	1.0199	0.927039	0.910798	0.959091	0.887892	0.731278	0.796117	0.958904	0.912281	0.974026	0.724576	0.766816				0.725225	0.717073
	D6 Weight	0.990783	1	0.971963	1.01818	1.02691	0.97619	0.917355	0.968037	0.968326	0.987755	0.981651	0.995968	0.956522	1.03111	0.931174	0.9869	0.907563	0.966981	1.00855	0.981043	1.02404	0.995122	0.978814	1.02488	0.918455	0.934272	0.968182	0.910314		0.820388	0.986301	0.921053	0.982684		0.775785
	D7 Weight	1.00461	1.03636	0.985981	1.03636	1.06726	0.980952	0.946281	0.995434	0.9819	1.00816	1	1.04435	0.986957	1.04444	0.967611	1.00873	0.945378	0.985849	1.01709	0.981043	1.04808	1.01951	1.00847	1.0398	0.95279	0.943662	0.968182	0.919283		0.864078	0.990868	0.938596	0.991342		0.825112
	D8 Weight	1.01382	1.03182	0.962617	1.04091	1.07175	0.971429	0.929752	0.990868	0.972851	0.987755	0.986239	1.00403	0.969565	1.04889	0.935223	1.00437	0.94958	0.971698	1.01282	0.971564	1.04808	1.00976	1.01271	1.0597	0.969957	0.957746	0.977273	0.941704		0.902913	0.995434	0.964912	1.00866		0.887892
	D9 Weight	1	1.02727	0.953271	1.03182	1.07623	0.985714	0.950413	0.995434	0.9819	0.979592	0.995413	0.995968	0.978261	1.04	0.947368	1.01747	0.962185	0.995283	1.03419	0.995261	1.03365	1.03415	1.00847	1.0796	0.995708	0.967136	0.972727	0.950673		0.936893	0.986301	0.973684	1.00866		0.928251
	D10 Weight	1.01843	1.01818	0.971963	1	1.06278	0.985714	0.942149	0.972603	0.972851	0.971429	0.986239	1.0121	0.991304	1.02667	0.935223	1	0.94958	0.990566	1.00855	0.995261	1.03365	1.03415	0.991525	1.0597	0.974249	0.971831	0.959091	0.932735		0.927184	0.990868	0.964912	0.995671		0.950673
	D11 Weight	0.995392	1.00909	0.948598	0.986364	1.04933	0.985714	0.950413	0.981735	0.959276	0.97551	0.981651	1.00403	0.991304	1.03556	0.927126	1.00873	0.953782	1	0.982906	0.995261	1.01923	1.00488	1.00424	1.04975	0.974249	0.953052	0.954545	0.928251		0.932039	1.00457	0.947368	0.995671		0.941704
	D12 Weight	0.976959	1.00909	0.943925	1.00909	1.04484	0.985714	0.987603	0.986301	0.963801	0.987755	0.981651	0.991935	1.01304	1.04444	0.931174	1.00437	0.966387	0.966981	0.982906	0.995261	1.03365	1	0.974576	1.03483	0.969957	0.943662	0.936364	0.919283		0.932039	1.00457	0.95614	0.982684		0.932735
	D13 Weight	0.990783	1.00909	0.981308	1.02727	1.0583	0.990476	0.987603	0.968037	0.963801	1	0.986239	0.967742	1.00435	1.06222	0.902834	1.02183	0.987395	0.990566	1	0.995261	1.05288	1.03415	0.978814	1.04975	0.93133	0.962441	0.95	0.959641		0.951456	0.995434	0.97807	0.982684		0.946188
	D14 Weight	1	1.01818	0.985981	1.03182	1.0583	0.990476	0.987603	0.977169	0.977376	1.00816	1	0.939516	1.01304	1.10222	0.882591	1.01747	0.987395	1.00472	1.00855	0.995261	1.06731	1.05366	0.995763	1.05473	0.939914	0.971831	0.963636	0.946188		0.961165	1.00457	0.995614	0.991342		0.950673
	Challenge with B/Phuket/3073/2013-Yam @ 3x10^5 PFU/mouse																																		% original weight of all mice (mice sacrificed at D3 or D6 for lungs or spleens not included in weight loss figure)
	Mouse # (green = D3 lungs; orange = D5-D6 lungs/spleens)	Vax	D0 Weight	75% Cutoff	90% Cutoff	D1 Weight	D1 Clin. Symptoms	D2 Weight	D2 Clin. Symptoms	D3 Weight	D3 Clin. Symptoms	D4 Weight	D4 Clin. Symptoms	D5 Weight	D5 Clin. Symptoms	D6 Weight	D6 Clin. Symptoms	D7 Weight	D7 Clin. Symptoms	D8 Weight	D8 Clin. Symptoms	D9 Weight	D9 Clin. Symptoms	D10 Weight	D10 Clin. Symptoms	D11 Weight	D11 Clin. Symptoms	D12 Weight	D12 Clin. Symptoms	D13 Weight	D13 Clin. Symptoms	D14 Weight	D14 Clin. Symptoms		Mouse # (green = D3 lungs; orange = D5-D6 lungs/spleens)	Vax	D0 Weight	D1 Weight	D2 Weight	D3 Weight	D4 Weight	D5 Weight	D6 Weight	D7 Weight	D8 Weight	D9 Weight	D10 Weight	D11 Weight	D12 Weight
	Y-20	PH/13	22.8	17.1	20.52	22.4	0	22.1	0	22.4	0	22.8		22.2		22.5		x		x		x		x		x		x		x		x			Y-20	PH/13	1	0.982456	0.969298	0.982456	1	0.973684	0.986842
	Y-21	PH/13	21.7	16.275	19.53	21.6	0	21.6	0	21.9	0	21.6		21.8		21.5		21.8		22		21.7		22.1		21.6		21.2		21.5		21.7			Y-21	PH/13	1	0.995392	0.995392	1.00922	0.995392	1.00461	0.990783	1.00461	1.01382	1	1.01843	0.995392	0.976959
	Y-22	PH/13	22	16.5	19.8	22.2	0	21.8	0	21.7	0	21.8		22		22		22.8		22.7		22.6		22.4		22.2		22.2		22.2		22.4			Y-22	PH/13	1	1.00909	0.990909	0.986364	0.990909	1	1	1.03636	1.03182	1.02727	1.01818	1.00909	1.00909
	Y-23	PH/13	21.4	16.05	19.26	21.3	0	21.5	0	21.4	0	20.6		20.6		20.8		21.1		20.6		20.4		20.8		20.3		20.2		21		21.1			Y-23	PH/13	1	0.995327	1.00467	1	0.962617	0.962617	0.971963	0.985981	0.962617	0.953271	0.971963	0.948598	0.943925
	Y-24 (prev 62)	PH/13	22	16.5	19.8	22.4	0	22.8	0	23.2	0	22.4		22.2		22.4		22.8		22.9		22.7		22		21.7		22.2		22.6		22.7			Y-24 (prev 62)	PH/13	1	1.01818	1.03636	1.05455	1.01818	1.00909	1.01818	1.03636	1.04091	1.03182	1	0.986364	1.00909
	Y-25	PH/13	22.3	16.725	20.07	22.4	0	22.9	0	22.8	0	22.5		22.9		22.9		23.8		23.9		24		23.7		23.4		23.3		23.6		23.6			Y-25	PH/13	1	1.00448	1.02691	1.02242	1.00897	1.02691	1.02691	1.06726	1.07175	1.07623	1.06278	1.04933	1.04484
	Y-30	PH/13	22.4	16.8	20.16	22.1	0	22	0	22.3	0	x		x		x		x		x		x		x		x		x		x		x			Y-30	PH/13	1	0.986607	0.982143	0.995536
	Y-31	PH/13	23.5	17.625	21.15	23.9	0	23.3	0	23.2	0	x		x		x		x		x		x		x		x		x		x		x			Y-31	PH/13	1	1.01702	0.991489	0.987234
	Y-32	PH/13	20.3	15.225	18.27	20.9	0	20.3	0	20.1	0	x		x		x		x		x		x		x		x		x		x		x			Y-32	PH/13	1	1.02956	1	0.990148
	Y-33	PH/13	20.4	15.3	18.36	20.4	0	20.2	0	20.4	0	20.2		20.7		20.6		x		x		x		x		x		x		x		x			Y-33	PH/13	1	1	0.990196	1	0.990196	1.01471	1.0098
	Y-34	PH/13	23.1	17.325	20.79	22.7	0	21	0	22.1	0	22.4		22.5		23		x		x		x		x		x		x		x		x			Y-34	PH/13	1	0.982684	0.909091	0.95671	0.969697	0.974026	0.995671
	Y-35	PH/13	21.5	16.125	19.35	21.9	0	21.3	0	21.9	0	21.7		21.5		21.9		x		x		x		x		x		x		x		x			Y-35	PH/13	1	1.0186	0.990698	1.0186	1.0093	1	1.0186
	Y-70	CO/17	21	15.75	18.9	20.5	0	19.3	0	18.9	1	19.5		19.6		20.5		20.6		20.4		20.7		20.7		20.7		20.7		20.8		20.8			Y-70	CO/17	1	0.97619	0.919048	0.9	0.928571	0.933333	0.97619	0.980952	0.971429	0.985714	0.985714	0.985714	0.985714
	Y-71	CO/17	24.2	18.15	21.78	23.5	0	21.5	2	20.8	2	21.3	1	21.2	1	22.2		22.9		22.5		23		22.8		23		23.9		23.9		23.9			Y-71	CO/17	1	0.971074	0.88843	0.859504	0.880165	0.876033	0.917355	0.946281	0.929752	0.950413	0.942149	0.950413	0.987603
	Y-72	CO/17	21.9	16.425	19.71	21.6	0	20.2	1	20.4	1	21		19.8		21.2		21.8		21.7		21.8		21.3		21.5		21.6		21.2		21.4			Y-72	CO/17	1	0.986301	0.922374	0.931507	0.958904	0.90411	0.968037	0.995434	0.990868	0.995434	0.972603	0.981735	0.986301
	Y-73	CO/17	22.4	16.8	20.16	22.1	0	20.3	1	19.5	2	20.2		20.8	1	20.5		x		x		x		x		x		x		x		x			Y-73	CO/17	1	0.986607	0.90625	0.870536	0.901786	0.928571	0.915179
	Y-74	CO/17	22.1	16.575	19.89	21.7	0	19.5	2	19.4	2	20.3		20.8		21.4		21.7		21.5		21.7		21.5		21.2		21.3		21.3		21.6			Y-74	CO/17	1	0.9819	0.882353	0.877828	0.918552	0.941176	0.968326	0.9819	0.972851	0.9819	0.972851	0.959276	0.963801
	Y-75	CO/17	24.5	18.375	22.05	24.4	0	24.1	1	23.8	1	23.9		23.7		24.2		24.7		24.2		24		23.8		23.9		24.2		24.5		24.7			Y-75	CO/17	1	0.995918	0.983673	0.971429	0.97551	0.967347	0.987755	1.00816	0.987755	0.979592	0.971429	0.97551	0.987755
	Y-80	CO/17	24.6	18.45	22.14	23.2	1	20.6	2	21.2	2	21.7	1	22.2	0	22	1	x		x		x		x		x		x		x		x			Y-80	CO/17	1	0.943089	0.837398	0.861789	0.882114	0.902439	0.894309
	Y-81	CO/17	24.2	18.15	21.78	22.6	1	20.9	2	22.9	1	22.6	0	22.9	0	23		x		x		x		x		x		x		x		x			Y-81	CO/17	1	0.933884	0.863636	0.946281	0.933884	0.946281	0.950413
	Y-82	CO/17	23.5	17.625	21.15	23.1	0	21.3	1	21.3	1	21.3	0	21.3	0	22		x		x		x		x		x		x		x		x			Y-82	CO/17	1	0.982979	0.906383	0.906383	0.906383	0.906383	0.93617
	Y-83	CO/17	22.8	17.1	20.52	22.5	0	19.9	2	20.6	1	x		x		x		x		x		x		x		x		x		x		x			Y-83	CO/17	1	0.986842	0.872807	0.903509
	Y-84	CO/17	24.2	18.15	21.78	23.1	1	20.7	2	20.1	2	x		x		x		x		x		x		x		x		x		x		x			Y-84	CO/17	1	0.954545	0.855372	0.830579
	Y-85	CO/17	22.2	16.65	19.98	21.5	0	19.2	2	18.8	2	x		x		x		x		x		x		x		x		x		x		x			Y-85	CO/17	1	0.968468	0.864865	0.846847
	Y-120	BC2	22.1	16.575	19.89	21	0	19	1	18.8	1	19.2	1	19.6		19.9	1	x		x		x		x		x		x		x		x			Y-120	BC2	1	0.950226	0.859729	0.850679	0.868778	0.886878	0.900452
	Y-121	BC2	21.8	16.35	19.62	21.3	0	20.1	0	21.1	0	21.1		21.4		21.4		21.8		21.5		21.7		21.5		21.4		21.4		21.5		21.8			Y-121	BC2	1	0.977064	0.922018	0.96789	0.96789	0.981651	0.981651	1	0.986239	0.995413	0.986239	0.981651	0.981651
	Y-122	BC2	24.8	18.6	22.32	24.8	0	25	0	25.1	0	24.5		24.6		24.7		25.9		24.9		24.7		25.1		24.9		24.6		24		23.3			Y-122	BC2	1	1	1.00806	1.0121	0.987903	0.991935	0.995968	1.04435	1.00403	0.995968	1.0121	1.00403	0.991935
	Y-123	BC2	23	17.25	20.7	22.8	0	20.9	0	21.2	0	21.8		22.5		22		22.7		22.3		22.5		22.8		22.8		23.3		23.1		23.3			Y-123	BC2	1	0.991304	0.908696	0.921739	0.947826	0.978261	0.956522	0.986957	0.969565	0.978261	0.991304	0.991304	1.01304
	Y-124	BC2	22.5	16.875	20.25	22.8	0	22.7	0	23	0	23.2		23.3		23.2		23.5		23.6		23.4		23.1		23.3		23.5		23.9		24.8			Y-124	BC2	1	1.01333	1.00889	1.02222	1.03111	1.03556	1.03111	1.04444	1.04889	1.04	1.02667	1.03556	1.04444
	Y-125	BC2	24.7	18.525	22.23	24.6	0	22.2	0	22.1	0	22.8		22.6		23		23.9		23.1		23.4		23.1		22.9		23		22.3		21.8			Y-125	BC2	1	0.995951	0.898785	0.894737	0.923077	0.91498	0.931174	0.967611	0.935223	0.947368	0.935223	0.927126	0.931174
	Y-130	BC2	22.3	16.725	20.07	22.4	0	22.3	0	22.8	0	x		x		x		x		x		x		x		x		x		x		x			Y-130	BC2	1	1.00448	1	1.02242
	Y-131	BC2	20.9	15.675	18.81	21.1	0	19.5	0	19.9	0	x		x		x		x		x		x		x		x		x		x		x			Y-131	BC2	1	1.00957	0.933014	0.952153
	Y-132	BC2	20.3	15.225	18.27	20.4	0	19.5	1	19.8	0	x		x		x		x		x		x		x		x		x		x		x			Y-132	BC2	1	1.00493	0.960591	0.975369
	Y-133	BC2	22.7	17.025	20.43	22.4	0	22.5	0	22.4	0	22.3		22.5		22.6		x		x		x		x		x		x		x		x			Y-133	BC2	1	0.986784	0.991189	0.986784	0.982379	0.991189	0.995595
	Y-134	BC2	23.8	17.85	21.42	23	0	20.9	0	20.6	0	21.5		22.2		22.6		x		x		x		x		x		x		x		x			Y-134	BC2	1	0.966387	0.878151	0.865546	0.903361	0.932773	0.94958
	Y-135	BC2	23.4	17.55	21.06	24.4	0	24.2	0	24	0	23.8		23.7		24		x		x		x		x		x		x		x		x			Y-135	BC2	1	1.04274	1.03419	1.02564	1.01709	1.01282	1.02564
	Y-170	Mock	20.4	15.3	18.36	20.5	0	18.5	0	18.4	1	18.8	0	19		19.4		x		x		x		x		x		x		x		x			Y-170	Mock	1	1.0049	0.906863	0.901961	0.921569	0.931373	0.95098
	Y-171	Mock	22.9	17.175	20.61	23.7	0	22.9	0	22.4	0	22.8	0	23		22.6		23.1		23		23.3		22.9		23.1		23		23.4		23.3			Y-171	Mock	1	1.03493	1	0.978166	0.995633	1.00437	0.9869	1.00873	1.00437	1.01747	1	1.00873	1.00437
	Y-172	Mock	23.8	17.85	21.42	23.8	0	21.7	0	20.3	1	20.2	1	20.8	1	21.6		22.5		22.6		22.9		22.6		22.7		23		23.5		23.5			Y-172	Mock	1	1	0.911765	0.852941	0.848739	0.87395	0.907563	0.945378	0.94958	0.962185	0.94958	0.953782	0.966387
	Y-173	Mock	21.2	15.9	19.08	21.2	0	20.3	0	19.3	0	19.6	0	20.1		20.5		20.9		20.6		21.1		21		21.2		20.5		21		21.3			Y-173	Mock	1	1	0.957547	0.910377	0.924528	0.948113	0.966981	0.985849	0.971698	0.995283	0.990566	1	0.966981
	Y-174	Mock	23.4	17.55	21.06	23.5	0	23.2	0	23.4	0	23.1	0	23.4		23.6		23.8		23.7		24.2		23.6		23		23		23.4		23.6			Y-174	Mock	1	1.00427	0.991453	1	0.987179	1	1.00855	1.01709	1.01282	1.03419	1.00855	0.982906	0.982906
	Y-175	Mock	21.1	15.825	18.99	20.9	0	19.1	0	18.7	1	19.4	0	19.7		20.7		20.7		20.5		21		21		21		21		21		21			Y-175	Mock	1	0.990521	0.905213	0.886256	0.919431	0.933649	0.981043	0.981043	0.971564	0.995261	0.995261	0.995261	0.995261
	Y-180	Mock	20.6	15.45	18.54	20.9	0	19.4	0	19.6	0	x		x		x		x		x		x		x		x		x		x		x			Y-180	Mock	1	1.01456	0.941748	0.951456
	Y-181	Mock	21.6	16.2	19.44	21	0	18.8	1	19.2	0	x		x		x		x		x		x		x		x		x		x		x			Y-181	Mock	1	0.972222	0.87037	0.888889
	Y-182	Mock	23.3	17.475	20.97	23.1	0	21.1	0	21.5	0	x		x		x		x		x		x		x		x		x		x		x			Y-182	Mock	1	0.991416	0.905579	0.922747
	Y-183	Mock	23.4	17.55	21.06	24.1	0	22.4	0	22.6	0	22.6	0	22.8	0	22.6		x		x		x		x		x		x		x		x			Y-183	Mock	1	1.02991	0.957265	0.965812	0.965812	0.974359	0.965812
	Y-184	Mock	21.6	16.2	19.44	21.5	0	20.8	0	20.8	0	21.5	0	21.3	0	21.2		x		x		x		x		x		x		x		x			Y-184	Mock	1	0.99537	0.962963	0.962963	0.99537	0.986111	0.981481
	Y-185 (prev 185)	Mock	24.4	18.3	21.96	24.2	0	22.7	0	23.1	0	23.5	0	23.4	0	23.1		x		x		x		x		x		x		x		x			Y-185 (prev 185)	Mock	1	0.991803	0.930328	0.946721	0.963115	0.959016	0.946721
	V-20	PH/13	23.6	17.7	21.24	23.9	0	24.4	0	24.4	0	24.6		24		23.4		x		x		x		x		x		x		x		x			V-20	PH/13	1	1.01271	1.0339	1.0339	1.04237	1.01695	0.991525
	V-21	PH/13	20.8	15.6	18.72	21	0	20.7	0	21	0	21.3		21.3		21.3		21.8		21.8		21.5		21.5		21.2		21.5		21.9		22.2			V-21	PH/13	1	1.00962	0.995192	1.00962	1.02404	1.02404	1.02404	1.04808	1.04808	1.03365	1.03365	1.01923	1.03365
	V-22	PH/13	20.5	15.375	18.45	19.4	0	18.6	0	19.6	0	19.9		20.4		20.4		20.9		20.7		21.2		21.2		20.6		20.5		21.2		21.6			V-22	PH/13	1	0.946341	0.907317	0.956098	0.970732	0.995122	0.995122	1.01951	1.00976	1.03415	1.03415	1.00488	1
	V-23	PH/13	23.6	17.7	21.24	22.5	0	22.6	0	23	0	23.5		23.6		23.1		23.8		23.9		23.8		23.4		23.7		23		23.1		23.5			V-23	PH/13	1	0.95339	0.957627	0.974576	0.995763	1	0.978814	1.00847	1.01271	1.00847	0.991525	1.00424	0.974576
	V-24	PH/13	20.1	15.075	18.09	20.2	0	20.3	0	20.7	0	20.6		20.5		20.6		20.9		21.3		21.7		21.3		21.1		20.8		21.1		21.2			V-24	PH/13	1	1.00498	1.00995	1.02985	1.02488	1.0199	1.02488	1.0398	1.0597	1.0796	1.0597	1.04975	1.03483
	V-25	PH/13	23.3	17.475	20.97	22	0	20.9	1	21	1	21	1	21.6		21.4		22.2		22.6		23.2		22.7		22.7		22.6		21.7		21.9			V-25	PH/13	1	0.944206	0.896996	0.901288	0.901288	0.927039	0.918455	0.95279	0.969957	0.995708	0.974249	0.974249	0.969957
	V-30	PH/13	23.3	17.475	20.97	23.3	0	22.1	0	22.4	0	x		x		x		x		x		x		x		x		x		x		x			V-30	PH/13	1	1	0.948498	0.961373
	V-31	PH/13	24.1	18.075	21.69	24	0	24	0	24.5	0	x		x		x		x		x		x		x		x		x		x		x			V-31	PH/13	1	0.995851	0.995851	1.0166
	V-32	PH/13	21.7	16.275	19.53	21.7	0	19.8	0	21.9	0	x		x		x		x		x		x		x		x		x		x		x			V-32	PH/13	1	1	0.912442	1.00922
	V-33	PH/13	22.4	16.8	20.16	22.3	0	22	0	22	0	22.2		22.4		22		x		x		x		x		x		x		x		x			V-33	PH/13	1	0.995536	0.982143	0.982143	0.991071	1	0.982143
	V-34	PH/13	22.2	16.65	19.98	22.7	0	22.2	0	22.1	0	22.2		22.6		22.5		x		x		x		x		x		x		x		x			V-34	PH/13	1	1.02252	1	0.995495	1	1.01802	1.01351
	V-35	PH/13	21.7	16.275	19.53	21.9	0	21.2	0	19.1	1	20.1		21		21.2		x		x		x		x		x		x		x		x			V-35	PH/13	1	1.00922	0.976959	0.880184	0.926267	0.967742	0.976959
	V-70	CO/17	21.3	15.975	19.17	21.1	1	19.1	2	18.6	2	18.5	2	19.4	1	19.9	0	20.1		20.4		20.6		20.7		20.3		20.1		20.5		20.7			V-70	CO/17	1	0.99061	0.896714	0.873239	0.868545	0.910798	0.934272	0.943662	0.957746	0.967136	0.971831	0.953052	0.943662
	V-71	CO/17	22	16.5	19.8	21.3	1	20	1	20.3	1	20.3	1	21.1	1	21.3	1	21.3		21.5		21.4		21.1		21		20.6		20.9		21.2			V-71	CO/17	1	0.968182	0.909091	0.922727	0.922727	0.959091	0.968182	0.968182	0.977273	0.972727	0.959091	0.954545	0.936364
	V-72	CO/17	22.3	16.725	20.07	21.1	1	19.5	2	18.7	2	18.9	2	19.8	2	20.3	1	20.5		21		21.2		20.8		20.7		20.5		21.4		21.1			V-72	CO/17	1	0.946188	0.874439	0.838565	0.847534	0.887892	0.910314	0.919283	0.941704	0.950673	0.932735	0.928251	0.919283
	V-73	CO/17	22.7	17.025	20.43	22.1	1	20.6	1	18.5	2	17.2	2	16.6	4	x	x	x		x		x		x		x		x		x		x			V-73	CO/17	1	0.973568	0.907489	0.814978	0.757709	0.731278
	V-74	CO/17	21.8	16.35	19.62	21.9	1	20.3	1	21	1	20.6	1	21.1	1	21.2	0	x		x		x		x		x		x		x		x			V-74	CO/17	1	1.00459	0.931193	0.963303	0.944954	0.96789	0.972477
	V-75	CO/17	20.6	15.45	18.54	19.9	1	18.2	2	16.8	2	16.1	2	16.4	2	16.9	1	17.8	1	18.6		19.3		19.1		19.2		19.2		19.6		19.8			V-75	CO/17	1	0.966019	0.883495	0.815534	0.781553	0.796117	0.820388	0.864078	0.902913	0.936893	0.927184	0.932039	0.932039
	V-80	CO/17	22.1	16.575	19.89	21.4	1	19.4	2	18.2	2	18	2	18.2	2	18.8	1	x		x		x		x		x		x		x		x			V-80	CO/17	1	0.968326	0.877828	0.823529	0.81448	0.823529	0.850679
	V-81	CO/17	26.1	19.575	23.49	25.1	1	24.2	1	24.8	1	25.1	1	25.2	1	25.1	0	x		x		x		x		x		x		x		x			V-81	CO/17	1	0.961686	0.927203	0.950192	0.961686	0.965517	0.961686
	V-82	CO/17	20	15	18	18.9	1	17.4	2	16	2	x		x		x		x		x		x		x		x		x		x		x			V-82	CO/17	1	0.945	0.87	0.8
	V-83	CO/17	21.4	16.05	19.26	20.1	1	18.5	2	16.9	2	x		x		x		x		x		x		x		x		x		x		x			V-83	CO/17	1	0.939252	0.864486	0.78972
	V-84	CO/17	19.9	14.925	17.91	18.9	1	17.4	2	16	2	x		x		x		x		x		x		x		x		x		x		x			V-84	CO/17	1	0.949749	0.874372	0.80402
	V-85	CO/17	22.1	16.575	19.89	21	1	18.7	2	17.5	2	18.1	2	19	2	19.7	1	x		x		x		x		x		x		x		x			V-85	CO/17	1	0.950226	0.846154	0.791855	0.819005	0.859729	0.891403
	V-120	BC2	20.5	15.375	18.45	20	0	18.2	2	17.4	2	17.8	2	18.5	2	19.1	0	x		x		x		x		x		x		x		x			V-120	BC2	1	0.97561	0.887805	0.84878	0.868293	0.902439	0.931707
	V-121 (prev 161)	BC2	21.9	16.425	19.71	21.5	0	19.1	2	19.5	2	20.5	1	21	1	21.6	0	21.7		21.8		21.6		21.7		22		22		21.8		22			V-121 (prev 161)	BC2	1	0.981735	0.872146	0.890411	0.936073	0.958904	0.986301	0.990868	0.995434	0.986301	0.990868	1.00457	1.00457
	V-122	BC2	22.8	17.1	20.52	22.5	0	20.8	1	20.1	0	20.2	2	20.8	1	21	0	21.4		22		22.2		22		21.6		21.8		22.3		22.7			V-122	BC2	1	0.986842	0.912281	0.881579	0.885965	0.912281	0.921053	0.938596	0.964912	0.973684	0.964912	0.947368	0.95614
	V-123	BC2	23.1	17.325	20.79	23.2	0	22.2	1	22.8	1	22.5	1	22.5	1	22.7	0	22.9		23.3		23.3		23		23		22.7		22.7		22.9			V-123	BC2	1	1.00433	0.961039	0.987013	0.974026	0.974026	0.982684	0.991342	1.00866	1.00866	0.995671	0.995671	0.982684
	V-124	BC2	23.6	17.7	21.24	23.4	0	20	2	19	2	17.8	2	17.1	4	x	x	x		x		x		x		x		x		x		x			V-124	BC2	1	0.991525	0.847458	0.805085	0.754237	0.724576
	V-125	BC2	22.3	16.725	20.07	21.7	0	19.6	2	18.2	2	17.1	1	17.1	2	17.3	1	18.4	1	19.8	1	20.7		21.2		21		20.8		21.1		21.2			V-125	BC2	1	0.973094	0.878924	0.816143	0.766816	0.766816	0.775785	0.825112	0.887892	0.928251	0.950673	0.941704	0.932735
	V-130	BC2	23	17.25	20.7	21.7	0	20	2	18.5	2	x		x		x		x		x		x		x		x		x		x		x			V-130	BC2	1	0.943478	0.869565	0.804348
	V-131	BC2	23.9	17.925	21.51	22.7	0	20.1	2	18.1	2	x		x		x		x		x		x		x		x		x		x		x			V-131	BC2	1	0.949791	0.841004	0.757322
	V-132	BC2	21	15.75	18.9	20.5	0	19.1	1	17.7	2	x		x		x		x		x		x		x		x		x		x		x			V-132	BC2	1	0.97619	0.909524	0.842857
	V-133	BC2	20.8	15.6	18.72	20.3	0	18.5	2	17	2	17.5	2	17.7	2	18.4	2	x		x		x		x		x		x		x		x			V-133	BC2	1	0.975962	0.889423	0.817308	0.841346	0.850962	0.884615
	V-134	BC2	23.9	17.925	21.51	23.5	0	21.4	2	19.7	2	18.9	2	18.3	2	18	2	x		x		x		x		x		x		x		x			V-134	BC2	1	0.983264	0.895397	0.824268	0.790795	0.76569	0.753138
	V-135	BC2	21.3	15.975	19.17	20.9	0	19	2	17.5	2	17.5	2	18.2	2	18.8	1	x		x		x		x		x		x		x		x			V-135	BC2	1	0.981221	0.892019	0.821596	0.821596	0.85446	0.882629
	V-170	Mock	22.4	16.8	20.16	21.6	1	19.8	2	18	2	17.2	2	16	4	x		x		x		x		x		x		x		x		x			V-170	Mock	1	0.964286	0.883929	0.803571	0.767857	0.714286
	V-171	Mock	20.8	15.6	18.72	20.3	1	18.5	2	17.4	2	16.3	2	15	4	x		x		x		x		x		x		x		x		x			V-171	Mock	1	0.975962	0.889423	0.836538	0.783654	0.721154
	V-172	Mock	22.1	16.575	19.89	20.7	1	19.9	2	17.7	2	17.2	2	16.9	2	17.2	2	x		x		x		x		x		x		x		x			V-172	Mock	1	0.936652	0.900452	0.800905	0.778281	0.764706	0.778281
	V-173	Mock	22.8	17.1	20.52	21.4	1	20	2	19	2	19	2	18.7	2	18.5	2	x		x		x		x		x		x		x		x			V-173	Mock	1	0.938596	0.877193	0.833333	0.833333	0.820175	0.811404
	V-174	Mock	21.6	16.2	19.44	20.4	1	18.6	2	17.3	2	16.2	4	x		x		x		x		x		x		x		x		x		x			V-174	Mock	1	0.944444	0.861111	0.800926	0.75
	V-175	Mock	21	15.75	18.9	20.3	1	18.6	2	16.4	2	15.7	4	x		x		x		x		x		x		x		x		x		x			V-175	Mock	1	0.966667	0.885714	0.780952	0.747619
	V-180	Mock	21.2	15.9	19.08	21.2	1	18.8	2	17.5	2	x		x		x		x		x		x		x		x		x		x		x			V-180	Mock	1	1	0.886792	0.825472
	V-181	Mock	22	16.5	19.8	21.6	1	19.3	2	17.7	2	x		x		x		x		x		x		x		x		x		x		x			V-181	Mock	1	0.981818	0.877273	0.804545
	V-182	Mock	21	15.75	18.9	20.7	1	18.9	2	17.5	2	x		x		x		x		x		x		x		x		x		x		x			V-182	Mock	1	0.985714	0.9	0.833333
	V-183	Mock	22.8	17.1	20.52	22.2	1	19.3	2	18.6	2	17.1	4	x		x		x		x		x		x		x		x		x		x			V-183	Mock	1	0.973684	0.846491	0.815789	0.75
	V-184	Mock	22.2	16.65	19.98	21.1	1	20	2	18	2	16.8	2	16.1	4	x		x		x		x		x		x		x		x		x			V-184	Mock	1	0.95045	0.900901	0.810811	0.756757	0.725225
	V-185	Mock	20.5	15.375	18.45	20.2	1	18.3	2	18.3	2	15.5	2	14.7	4	x		x		x		x		x		x		x		x		x			V-185	Mock	1	0.985366	0.892683	0.892683	0.756098	0.717073
	Note: V-183 - V-185 originally designated for D6 lungs/spleens, but they didn't make it that far, so V-172 & V-172 sacked at D6 for spleens (V-170, V-171, V-184 used for D5 plaques)
[truncated: 2 more columns]

## Sheet: CO17 Chall Weights
	% ORIGINAL WEIGHT (SUPPLEMENTAL FIGURE 2) - n=5 used for figure, but all mice shown below including those euthanized early for lungs and/or spleens
	Mouse #	Y-41	Y-42	Y-43	Y-44	Y-45	Y-91	Y-92	Y-93	Y-94	Y-95	Y-141	Y-142	Y-143	Y-144	Y-145	Y-191	Y-192	Y-193	Y-194	Y-195	V-41	V-42	V-43	V-44	V-45	V-91	V-92	V-93	V-94	V-95	V-141	V-142	V-143	V-144	V-145	V-191	V-192	V-193	V-194	V-195
	Vax	PH/13	PH/13	PH/13	PH/13	PH/13	CO/17	CO/17	CO/17	CO/17	CO/17	BC2	BC2	BC2	BC2	BC2	Mock	Mock	Mock	Mock	Mock	PH/13	PH/13	PH/13	PH/13	PH/13	CO/17	CO/17	CO/17	CO/17	CO/17	BC2	BC2	BC2	BC2	BC2	Mock	Mock	Mock	Mock	Mock
	D0 Weight	1	1	1	1	1	1	1	1	1	1	1	1	1	1	1	1	1	1	1	1	1	1	1	1	1	1	1	1	1	1	1	1	1	1	1	1	1	1	1	1
	D1 Weight	1.02564	1.004	0.995327	0.975806	1	1.02752	0.995475	1.00826	1	1.00885	1.00877	1.01633	1.00467	1.04825	1.01914	0.995614	1.03084	1.01415	1.03636	1.0131	0.966507	1.02232	1.02941	1.0283	0.975124	1.02347	1	1.02155	1.00862	1.02575	0.990909	1.01316	1.00442	1.04717	1.01702	1.02203	1.0186	1.03965	1.03057	1.01923
	D2 Weight	1.00733	0.968	0.892523	0.887097	0.955556	0.940367	0.995475	0.958678	0.97992	0.986726	0.973684	0.963265	0.981308	1.02632	0.956938	0.942982	0.986784	0.995283	0.981818	0.995633	0.875598	0.977679	0.990196	0.957547	0.935323	1.02347	0.995556	1.00431	0.961207	1	0.940909	0.995614	0.982301	1	1.00426	0.982379	0.986047	1.02203	1.00437	0.942308
	D3 Weight	1.01099	0.964	0.892523	0.887097	0.946667	0.96789	0.995475	0.958678	0.975904	1	0.964912	0.979592	0.957944	1.03509	0.976077	0.926404	0.977974	0.966981	0.968182	0.943231	0.851675	0.973214	1.0098	0.990566	0.955224	0.995305	0.986667	0.99569	0.969828	0.995708	0.977273	0.982456	0.986726	1.01887	0.987234	0.92511	0.990698	1.02203	0.9869	0.908654
	D4 Weight	1.01099	0.992	0.915888	0.899194	0.96	0.981651	1.00452	0.979339	0.983936	1.00885	0.995614	1.00816	0.981308	1.03509	1.00478	0.929825	0.986784	0.990566	0.940909	0.938865	0.913876	0.991071	1.01471	1.00472	0.965174	1.00469	1.00444	1.00431	0.974138	1.01288	0.972727	0.991228	0.982301	1.01415	1	0.938326	0.962791	1.02643	0.991266	0.855769
	D5 Weight	1.04029	1.004	0.939252	0.915323	0.986667	1.00459	1.00905	0.991736	0.987952	1.04425	1	0.983673	0.990654	1.02193	1.03349	0.947368	1.01762	0.995283	0.990909	0.956332	0.990431	0.96875	1.0098	0.990566	0.975124	1	0.991111	1.03017	0.99569	0.995708	0.981818	1.01316	0.986726	1.02358	1.00426	0.982379	1.01395	1.08811	1.0131	0.908654
	D6 Weight	1.02564	0.968	0.96729	0.923387	0.986667	1	1.00452	0.983471	0.97992	1.0177	1	0.987755	0.981308	1.02632	1.00957	0.95614	1.01762	1	1	0.978166	0.971292	0.977679	1	1.00472	0.995025	0.995305	0.991111	0.987069	1.01293	1	0.986364	1.00439	0.995575	1.00472	1	0.986784	1.0186	1.01322	1.00437	0.918269
	D7 Weight	1.01832	0.996	0.962617	0.931452	1	1	0.995475	0.983471	0.963855	1.0177	0.995614	0.979592	0.990654	1.03947	1.00478	0.964912	1.02643	1.01415	1.01818	0.960699	0.980861	0.973214	1	1.00472	1	0.995305	0.973333	0.978448	1.00431	1.00858	0.995455	1.01316	1	1.04717	1	0.995595	1.02326	1.02643	0.9869	0.942308
	D8 Weight	0.981685	0.984	0.953271	0.923387	0.968889	1.01835	1.00452	0.975207	0.959839	1.0177	0.973684	0.97551	0.981308	1.02193	0.990431	0.969298	1	1.01415	1.00455	0.995633	0.980861	0.973214	0.995098	0.981132	1	0.995305	0.968889	0.974138	1.00431	0.995708	0.977273	1.00877	1.00442	1.0283	0.991489	0.995595	1.0186	1.01322	0.991266	0.947115
	D9 Weight	0.989011	0.972	0.953271	0.927419	0.96	1.00459	0.995475	0.979339	0.951807	0.986726	0.97807	0.963265	0.981308	1.02193	0.976077	0.951754	0.991189	1	1	0.991266	0.971292	0.973214	1	0.962264	0.985075	0.995305	0.96	0.974138	0.991379	1.00429	0.977273	1.00877	1.01327	1.00943	0.991489	0.973568	1.02791	0.995595	0.995633	0.956731
	D10 Weight	0.989011	0.976	0.96729	0.939516	0.973333	0.972477	0.9819	0.966942	0.939759	0.951327	0.995614	0.97551	0.995327	1.02193	0.995215	0.929825	0.986784	1.00472	1.01818	0.978166	0.971292	0.959821	1.0098	0.966981	0.950249	1	0.955556	0.965517	0.99569	1.01288	0.981818	1.01316	0.982301	1.00472	0.987234	0.986784	0.990698	0.995595	1.00437	0.971154
	D11 Weight	0.981685	0.968	0.990654	0.927419	0.986667	0.977064	1.00905	0.979339	0.947791	0.946903	0.986842	0.987755	1.00935	1.02193	1.00478	0.942982	0.995595	1.01415	1.00909	0.982533	0.985646	0.973214	1.01961	0.990566	0.960199	1.00469	0.968889	0.987069	1.00431	1.00429	0.995455	1.03509	1.00885	1.0283	1.01277	0.982379	0.995349	1	0.991266	0.971154
	D12 Weight	0.974359	0.972	0.995327	0.923387	0.977778	0.986239	1.00452	0.987603	0.943775	0.942478	0.969298	0.979592	1.00467	1.01754	1.00478	0.951754	1.01762	1.00943	1	0.960699	0.980861	0.982143	1.02451	0.995283	0.950249	1.01878	0.977778	0.991379	1	1.00429	1.00909	1.04386	1.0177	1.02358	1.02979	0.986784	0.995349	0.995595	0.982533	0.966346
	D13 Weight	0.978022	1.008	1.01402	0.947581	0.995556	1.00917	1.01357	1	0.959839	0.942478	1.01754	0.987755	1.00467	1.02632	1.01435	0.947368	1	1.01415	1.02727	0.995633	1	1	1.01961	1.00472	0.970149	1.03756	0.96	1	1.02155	1.01288	1.00455	1.04825	1.04425	1.03774	1.03404	0.969163	1.0093	1.01322	1.00437	0.975962
	D14 Weight	0.981685	1.008	1.00935	0.939516	0.991111	1.00917	1.0181	1.00826	0.951807	0.946903	1.02632	0.987755	1.00935	1.01754	1.00957	0.951754	1.02203	1.00943	1	0.9869	1	0.995536	1.0098	0.995283	0.9801	1.01408	0.968889	0.991379	1.01293	1.00429	1	1.03509	1.0177	1.01887	1.01702	0.982379	1	1.00881	0.995633	0.971154
	Challenge with B/Colorado/6/2017-Vic @ 3x10^5 PFU/mouse																																		% original weight of all mice (mice sacrificed at D3 or D6 for lungs or spleens not included in weight loss figure)
	Mouse # (green = D3 lungs; orange = D6 lungs/spleens)	Vax	D0 Weight	75% Cutoff	90% Cutoff	D1 Weight	D1 Clin. Symptoms	D2 Weight	D2 Clin. Symptoms	D3 Weight	D3 Clin. Symptoms	D4 Weight	D4 Clin. Symptoms	D5 Weight	D5 Clin. Symptoms	D6 Weight	D6 Clin. Symptoms	D7 Weight	D7 Clin. Symptoms	D8 Weight	D8 Clin. Symptoms	D9 Weight	D9 Clin. Symptoms	D10 Weight	D10 Clin. Symptoms	D11 Weight	D11 Clin. Symptoms	D12 Weight	D12 Clin. Symptoms	D13 Weight	D13 Clin. Symptoms	D14 Weight	D14 Clin. Symptoms		Mouse # (green = D3 lungs; orange = D6 lungs/spleens)	Vax	D0 Weight	D1 Weight	D2 Weight	D3 Weight	D4 Weight	D5 Weight	D6 Weight	D7 Weight	D8 Weight	D9 Weight	D10 Weight	D11 Weight	D12 Weight
	Y-40	PH/13	23.4	17.55	21.06	23.1		21.5		21.4		21.2		22.1		22.2		x		x		x		x		x		x		x		x			Y-40	PH/13	1	0.987179	0.918803	0.91453	0.905983	0.944444	0.948718
	Y-41	PH/13	27.3	20.475	24.57	28		27.5		27.6		27.6		28.4		28		27.8		26.8		27		27		26.8		26.6		26.7		26.8			Y-41	PH/13	1	1.02564	1.00733	1.01099	1.01099	1.04029	1.02564	1.01832	0.981685	0.989011	0.989011	0.981685	0.974359
	Y-42	PH/13	25	18.75	22.5	25.1		24.2		24.1		24.8		25.1		24.2		24.9		24.6		24.3		24.4		24.2		24.3		25.2		25.2			Y-42	PH/13	1	1.004	0.968	0.964	0.992	1.004	0.968	0.996	0.984	0.972	0.976	0.968	0.972
	Y-43	PH/13	21.4	16.05	19.26	21.3		19.1	1	19.1	1	19.6		20.1		20.7		20.6		20.4		20.4		20.7		21.2		21.3		21.7		21.6			Y-43	PH/13	1	0.995327	0.892523	0.892523	0.915888	0.939252	0.96729	0.962617	0.953271	0.953271	0.96729	0.990654	0.995327
	Y-44	PH/13	24.8	18.6	22.32	24.2		22	1	22		22.3		22.7		22.9		23.1		22.9		23		23.3		23		22.9		23.5		23.3			Y-44	PH/13	1	0.975806	0.887097	0.887097	0.899194	0.915323	0.923387	0.931452	0.923387	0.927419	0.939516	0.927419	0.923387
	Y-45	PH/13	22.5	16.875	20.25	22.5		21.5		21.3		21.6		22.2		22.2		22.5		21.8		21.6		21.9		22.2		22		22.4		22.3			Y-45	PH/13	1	1	0.955556	0.946667	0.96	0.986667	0.986667	1	0.968889	0.96	0.973333	0.986667	0.977778
	Y-50	PH/13	21.5	16.125	19.35	21.7		20.5		20.5		x		x		x		x		x		x		x		x		x		x		x			Y-50	PH/13	1	1.0093	0.953488	0.953488
	Y-51	PH/13	22.6	16.95	20.34	22.9		22.4		22		x		x		x		x		x		x		x		x		x		x		x			Y-51	PH/13	1	1.01327	0.99115	0.973451
	Y-52	PH/13	21.3	15.975	19.17	21.1		20.4		20.3		x		x		x		x		x		x		x		x		x		x		x			Y-52	PH/13	1	0.99061	0.957746	0.953052
	Y-53	PH/13	23.1	17.325	20.79	23		22.6		22.2		20.8	1	22.3		22.4		x		x		x		x		x		x		x		x			Y-53	PH/13	1	0.995671	0.978355	0.961039	0.900433	0.965368	0.969697
	Y-54	PH/13	21.6	16.2	19.44	21.6		19.4	1	19.9		18.4	1	20.7		21		x		x		x		x		x		x		x		x			Y-54	PH/13	1	1	0.898148	0.921296	0.851852	0.958333	0.972222
	Y-55	PH/13	24.4	18.3	21.96	24.2		23.8		23.3		21.4	1	23		22.9		x		x		x		x		x		x		x		x			Y-55	PH/13	1	0.991803	0.97541	0.954918	0.877049	0.942623	0.938525
	Y-90	CO/17	21.8	16.35	19.62	22.1		20.2		19.8		20.9		21.4		21.5		x		x		x		x		x		x		x		x			Y-90	CO/17	1	1.01376	0.926606	0.908257	0.958716	0.981651	0.986239
	Y-91	CO/17	21.8	16.35	19.62	22.4		20.5		21.1		21.4		21.9		21.8		21.8		22.2		21.9		21.2		21.3		21.5		22		22			Y-91	CO/17	1	1.02752	0.940367	0.96789	0.981651	1.00459	1	1	1.01835	1.00459	0.972477	0.977064	0.986239
	Y-92	CO/17	22.1	16.575	19.89	22		22		22		22.2		22.3		22.2		22		22.2		22		21.7		22.3		22.2		22.4		22.5			Y-92	CO/17	1	0.995475	0.995475	0.995475	1.00452	1.00905	1.00452	0.995475	1.00452	0.995475	0.9819	1.00905	1.00452
	Y-93	CO/17	24.2	18.15	21.78	24.4		23.2		23.2		23.7		24		23.8		23.8		23.6		23.7		23.4		23.7		23.9		24.2		24.4			Y-93	CO/17	1	1.00826	0.958678	0.958678	0.979339	0.991736	0.983471	0.983471	0.975207	0.979339	0.966942	0.979339	0.987603
	Y-94	CO/17	24.9	18.675	22.41	24.9		24.4		24.3		24.5		24.6		24.4		24		23.9		23.7		23.4		23.6		23.5		23.9		23.7			Y-94	CO/17	1	1	0.97992	0.975904	0.983936	0.987952	0.97992	0.963855	0.959839	0.951807	0.939759	0.947791	0.943775
	Y-95	CO/17	22.6	16.95	20.34	22.8		22.3		22.6		22.8		23.6		23		23		23		22.3		21.5		21.4		21.3		21.3		21.4			Y-95	CO/17	1	1.00885	0.986726	1	1.00885	1.04425	1.0177	1.0177	1.0177	0.986726	0.951327	0.946903	0.942478
	Y-100	CO/17	22.5	16.875	20.25	21.6		19.9	1	20.2		x		x		x		x		x		x		x		x		x		x		x			Y-100	CO/17	1	0.96	0.884444	0.897778
	Y-101	CO/17	20.8	15.6	18.72	24.3		20.4		20.3		x		x		x		x		x		x		x		x		x		x		x			Y-101	CO/17	1	1.16827	0.980769	0.975962
	Y-102	CO/17	22.7	17.025	20.43	22.2		21.8		22.2		x		x		x		x		x		x		x		x		x		x		x			Y-102	CO/17	1	0.977974	0.960352	0.977974
	Y-103	CO/17	22.7	17.025	20.43	23		22.5		22.2		22.7		22.9		22.5		x		x		x		x		x		x		x		x			Y-103	CO/17	1	1.01322	0.991189	0.977974	1	1.00881	0.991189
	Y-104	CO/17	23	17.25	20.7	22.6		22.2		22		22.4		22.8		22.4		x		x		x		x		x		x		x		x			Y-104	CO/17	1	0.982609	0.965217	0.956522	0.973913	0.991304	0.973913
	Y-105	CO/17	25.9	19.425	23.31	26.3		25.6		25.6		25.8		26		26		x		x		x		x		x		x		x		x			Y-105	CO/17	1	1.01544	0.988417	0.988417	0.996139	1.00386	1.00386
	Y-140	BC2	23.8	17.85	21.42	24.1		22.3		21.8		22.9		22.5		23		x		x		x		x		x		x		x		x			Y-140	BC2	1	1.01261	0.936975	0.915966	0.962185	0.945378	0.966387
	Y-141	BC2	22.8	17.1	20.52	23		22.2		22		22.7		22.8		22.8		22.7		22.2		22.3		22.7		22.5		22.1		23.2		23.4			Y-141	BC2	1	1.00877	0.973684	0.964912	0.995614	1	1	0.995614	0.973684	0.97807	0.995614	0.986842	0.969298
	Y-142	BC2	24.5	18.375	22.05	24.9		23.6		24		24.7		24.1		24.2		24		23.9		23.6		23.9		24.2		24		24.2		24.2			Y-142	BC2	1	1.01633	0.963265	0.979592	1.00816	0.983673	0.987755	0.979592	0.97551	0.963265	0.97551	0.987755	0.979592
	Y-143	BC2	21.4	16.05	19.26	21.5		21		20.5		21		21.2		21		21.2		21		21		21.3		21.6		21.5		21.5		21.6			Y-143	BC2	1	1.00467	0.981308	0.957944	0.981308	0.990654	0.981308	0.990654	0.981308	0.981308	0.995327	1.00935	1.00467
	Y-144	BC2	22.8	17.1	20.52	23.9		23.4		23.6		23.6		23.3		23.4		23.7		23.3		23.3		23.3		23.3		23.2		23.4		23.2			Y-144	BC2	1	1.04825	1.02632	1.03509	1.03509	1.02193	1.02632	1.03947	1.02193	1.02193	1.02193	1.02193	1.01754
	Y-145	BC2	20.9	15.675	18.81	21.3		20		20.4		21		21.6		21.1		21		20.7		20.4		20.8		21		21		21.2		21.1			Y-145	BC2	1	1.01914	0.956938	0.976077	1.00478	1.03349	1.00957	1.00478	0.990431	0.976077	0.995215	1.00478	1.00478
	Y-150	BC2	21	15.75	18.9	21.8		21		21.2		x		x		x		x		x		x		x		x		x		x		x			Y-150	BC2	1	1.0381	1	1.00952
	Y-151	BC2	20.9	15.675	18.81	21		20.3		20.4		x		x		x		x		x		x		x		x		x		x		x			Y-151	BC2	1	1.00478	0.971292	0.976077
	Y-152	BC2	21.9	16.425	19.71	22.5		21.6		21.8		x		x		x		x		x		x		x		x		x		x		x			Y-152	BC2	1	1.0274	0.986301	0.995434
	Y-153	BC2	19.9	14.925	17.91	20.6		19.8		20		20.4		20.8		20.1		x		x		x		x		x		x		x		x			Y-153	BC2	1	1.03518	0.994975	1.00503	1.02513	1.04523	1.01005
	Y-154	BC2	23.3	17.475	20.97	23.2		22.2		22.3		22.7		22.6		22.7		x		x		x		x		x		x		x		x			Y-154	BC2	1	0.995708	0.95279	0.957082	0.974249	0.969957	0.974249
	Y-155	BC2	22.2	16.65	19.98	22.9		20.8		20.1		20.6		20.8		20.6		x		x		x		x		x		x		x		x			Y-155	BC2	1	1.03153	0.936937	0.905405	0.927928	0.936937	0.927928
	Y-190	Mock	23.5	17.625	21.15	24.1		22.2		21.2		20.6	1	21.7		21.5		x		x		x		x		x		x		x		x			Y-190	Mock	1	1.02553	0.944681	0.902128	0.876596	0.923404	0.914894
	Y-191	Mock	22.8	17.1	20.52	22.7		21.5		21.122		21.2		21.6		21.8		22		22.1		21.7		21.2		21.5		21.7		21.6		21.7			Y-191	Mock	1	0.995614	0.942982	0.926404	0.929825	0.947368	0.95614	0.964912	0.969298	0.951754	0.929825	0.942982	0.951754
	Y-192	Mock	22.7	17.025	20.43	23.4		22.4		22.2		22.4		23.1		23.1		23.3		22.7		22.5		22.4		22.6		23.1		22.7		23.2			Y-192	Mock	1	1.03084	0.986784	0.977974	0.986784	1.01762	1.01762	1.02643	1	0.991189	0.986784	0.995595	1.01762
	Y-193	Mock	21.2	15.9	19.08	21.5		21.1		20.5		21		21.1		21.2		21.5		21.5		21.2		21.3		21.5		21.4		21.5		21.4			Y-193	Mock	1	1.01415	0.995283	0.966981	0.990566	0.995283	1	1.01415	1.01415	1	1.00472	1.01415	1.00943
	Y-194	Mock	22	16.5	19.8	22.8		21.6		21.3		20.7		21.8		22		22.4		22.1		22		22.4		22.2		22		22.6		22			Y-194	Mock	1	1.03636	0.981818	0.968182	0.940909	0.990909	1	1.01818	1.00455	1	1.01818	1.00909	1
	Y-195	Mock	22.9	17.175	20.61	23.2		22.8		21.6		21.5		21.9		22.4		22		22.8		22.7		22.4		22.5		22		22.8		22.6			Y-195	Mock	1	1.0131	0.995633	0.943231	0.938865	0.956332	0.978166	0.960699	0.995633	0.991266	0.978166	0.982533	0.960699
	Y-200	Mock	21.4	16.05	19.26	21.9		19.5	1	19.3	1	x		x		x		x		x		x		x		x		x		x		x			Y-200	Mock	1	1.02336	0.911215	0.901869
	Y-201	Mock	21.1	15.825	18.99	21.5		21.2		21.2		x		x		x		x		x		x		x		x		x		x		x			Y-201	Mock	1	1.01896	1.00474	1.00474
	Y-202	Mock	21.8	16.35	19.62	22.3		21.1		21.7		x		x		x		x		x		x		x		x		x		x		x			Y-202	Mock	1	1.02294	0.96789	0.995413
	Y-203	Mock	22.3	16.725	20.07	22.8		20.5		19.1	1	18.4	1	18.7	1	19.9	1	x		x		x		x		x		x		x		x			Y-203	Mock	1	1.02242	0.919283	0.856502	0.825112	0.838565	0.892377
	Y-204	Mock	23.7	17.775	21.33	24.2		23		21.4		21.5		21.6		22.1		x		x		x		x		x		x		x		x			Y-204	Mock	1	1.0211	0.970464	0.902954	0.907173	0.911392	0.932489
	Y-205	Mock	25.2	18.9	22.68	26		24.9		24.8		25.2		25.7		24.4		x		x		x		x		x		x		x		x			Y-205	Mock	1	1.03175	0.988095	0.984127	1	1.01984	0.968254
	V-40	PH/13	23.9	17.925	21.51	24.3		23.6		23.1		23.4		23		23.5		x		x		x		x		x		x		x		x			V-40	PH/13	1	1.01674	0.987448	0.966527	0.979079	0.962343	0.983264
	V-41	PH/13	20.9	15.675	18.81	20.2		18.3	1	17.8	1	19.1	0	20.7		20.3		20.5		20.5		20.3		20.3		20.6		20.5		20.9		20.9			V-41	PH/13	1	0.966507	0.875598	0.851675	0.913876	0.990431	0.971292	0.980861	0.980861	0.971292	0.971292	0.985646	0.980861
	V-42	PH/13	22.4	16.8	20.16	22.9		21.9		21.8		22.2		21.7		21.9		21.8		21.8		21.8		21.5		21.8		22		22.4		22.3			V-42	PH/13	1	1.02232	0.977679	0.973214	0.991071	0.96875	0.977679	0.973214	0.973214	0.973214	0.959821	0.973214	0.982143
	V-43	PH/13	20.4	15.3	18.36	21		20.2		20.6		20.7		20.6		20.4		20.4		20.3		20.4		20.6		20.8		20.9		20.8		20.6			V-43	PH/13	1	1.02941	0.990196	1.0098	1.01471	1.0098	1	1	0.995098	1	1.0098	1.01961	1.02451
	V-44	PH/13	21.2	15.9	19.08	21.8		20.3		21		21.3		21		21.3		21.3		20.8		20.4		20.5		21		21.1		21.3		21.1			V-44	PH/13	1	1.0283	0.957547	0.990566	1.00472	0.990566	1.00472	1.00472	0.981132	0.962264	0.966981	0.990566	0.995283
	V-45	PH/13	20.1	15.075	18.09	19.6		18.8		19.2		19.4		19.6		20		20.1		20.1		19.8		19.1		19.3		19.1		19.5		19.7			V-45	PH/13	1	0.975124	0.935323	0.955224	0.965174	0.975124	0.995025	1	1	0.985075	0.950249	0.960199	0.950249
	V-50	PH/13	22.8	17.1	20.52	23.3		22.3		22.5		x		x		x		x		x		x		x		x		x		x		x			V-50	PH/13	1	1.02193	0.97807	0.986842
	V-51	PH/13	22.8	17.1	20.52	23.4		21.5		21.7		x		x		x		x		x		x		x		x		x		x		x			V-51	PH/13	1	1.02632	0.942982	0.951754
	V-52	PH/13	22.4	16.8	20.16	21.9		20.2	1	19.3	1	x		x		x		x		x		x		x		x		x		x		x			V-52	PH/13	1	0.977679	0.901786	0.861607
	V-53	PH/13	21.9	16.425	19.71	21.6		19.6	1	19.9		20.3		20.8		20.6		x		x		x		x		x		x		x		x			V-53	PH/13	1	0.986301	0.894977	0.908676	0.926941	0.949772	0.940639
	V-54	PH/13	20.8	15.6	18.72	21.6		20.9		21.2		21.6		21.8		21.8		x		x		x		x		x		x		x		x			V-54	PH/13	1	1.03846	1.00481	1.01923	1.03846	1.04808	1.04808
	V-55	PH/13	21.6	16.2	19.44	21.9		21.2		21.3		21.7		22.2		22		x		x		x		x		x		x		x		x			V-55	PH/13	1	1.01389	0.981481	0.986111	1.00463	1.02778	1.01852
	V-90	CO/17	24.8	18.6	22.32	24.1		24.1		23.9		23.8		23.9		23.9		x		x		x		x		x		x		x		x			V-90	CO/17	1	0.971774	0.971774	0.96371	0.959677	0.96371	0.96371
	V-91	CO/17	21.3	15.975	19.17	21.8		21.8		21.2		21.4		21.3		21.2		21.2		21.2		21.2		21.3		21.4		21.7		22.1		21.6			V-91	CO/17	1	1.02347	1.02347	0.995305	1.00469	1	0.995305	0.995305	0.995305	0.995305	1	1.00469	1.01878
	V-92	CO/17	22.5	16.875	20.25	22.5		22.4		22.2		22.6		22.3		22.3		21.9		21.8		21.6		21.5		21.8		22		21.6		21.8			V-92	CO/17	1	1	0.995556	0.986667	1.00444	0.991111	0.991111	0.973333	0.968889	0.96	0.955556	0.968889	0.977778
	V-93	CO/17	23.2	17.4	20.88	23.7		23.3		23.1		23.3		23.9		22.9		22.7		22.6		22.6		22.4		22.9		23		23.2		23			V-93	CO/17	1	1.02155	1.00431	0.99569	1.00431	1.03017	0.987069	0.978448	0.974138	0.974138	0.965517	0.987069	0.991379
	V-94	CO/17	23.2	17.4	20.88	23.4		22.3		22.5		22.6		23.1		23.5		23.3		23.3		23		23.1		23.3		23.2		23.7		23.5			V-94	CO/17	1	1.00862	0.961207	0.969828	0.974138	0.99569	1.01293	1.00431	1.00431	0.991379	0.99569	1.00431	1
	V-95	CO/17	23.3	17.475	20.97	23.9		23.3		23.2		23.6		23.2		23.3		23.5		23.2		23.4		23.6		23.4		23.4		23.6		23.4			V-95	CO/17	1	1.02575	1	0.995708	1.01288	0.995708	1	1.00858	0.995708	1.00429	1.01288	1.00429	1.00429
	V-100	CO/17	22.3	16.725	20.07	22.5		22.3		22.3		x		x		x		x		x		x		x		x		x		x		x			V-100	CO/17	1	1.00897	1	1
	V-101	CO/17	22.8	17.1	20.52	23.2		23		22.5		x		x		x		x		x		x		x		x		x		x		x			V-101	CO/17	1	1.01754	1.00877	0.986842
	V-102	CO/17	22.4	16.8	20.16	22.3		22		21.7		x		x		x		x		x		x		x		x		x		x		x			V-102	CO/17	1	0.995536	0.982143	0.96875
	V-103	CO/17	21.3	15.975	19.17	22		21.8		21.7		21.8		21.9		21.6		x		x		x		x		x		x		x		x			V-103	CO/17	1	1.03286	1.02347	1.01878	1.02347	1.02817	1.01408
	V-104	CO/17	21.2	15.9	19.08	21.3		20.7		20.6		21.2		21.2		21.2		x		x		x		x		x		x		x		x			V-104	CO/17	1	1.00472	0.976415	0.971698	1	1	1
	V-105	CO/17	24	18	21.6	24.1		23.2		23.1		23.6		23.8		23.4		x		x		x		x		x		x		x		x			V-105	CO/17	1	1.00417	0.966667	0.9625	0.983333	0.991667	0.975
	V-140	BC2	22.5	16.875	20.25	23.1		22.9		22.6		23		23.1		23		x		x		x		x		x		x		x		x			V-140	BC2	1	1.02667	1.01778	1.00444	1.02222	1.02667	1.02222
	V-141	BC2	22	16.5	19.8	21.8		20.7		21.5		21.4		21.6		21.7		21.9		21.5		21.5		21.6		21.9		22.2		22.1		22			V-141	BC2	1	0.990909	0.940909	0.977273	0.972727	0.981818	0.986364	0.995455	0.977273	0.977273	0.981818	0.995455	1.00909
	V-142	BC2	22.8	17.1	20.52	23.1		22.7		22.4		22.6		23.1		22.9		23.1		23		23		23.1		23.6		23.8		23.9		23.6			V-142	BC2	1	1.01316	0.995614	0.982456	0.991228	1.01316	1.00439	1.01316	1.00877	1.00877	1.01316	1.03509	1.04386
	V-143	BC2	22.6	16.95	20.34	22.7		22.2		22.3		22.2		22.3		22.5		22.6		22.7		22.9		22.2		22.8		23		23.6		23			V-143	BC2	1	1.00442	0.982301	0.986726	0.982301	0.986726	0.995575	1	1.00442	1.01327	0.982301	1.00885	1.0177
	V-144	BC2	21.2	15.9	19.08	22.2		21.2		21.6		21.5		21.7		21.3		22.2		21.8		21.4		21.3		21.8		21.7		22		21.6			V-144	BC2	1	1.04717	1	1.01887	1.01415	1.02358	1.00472	1.04717	1.0283	1.00943	1.00472	1.0283	1.02358
	V-145	BC2	23.5	17.625	21.15	23.9		23.6		23.2		23.5		23.6		23.5		23.5		23.3		23.3		23.2		23.8		24.2		24.3		23.9			V-145	BC2	1	1.01702	1.00426	0.987234	1	1.00426	1	1	0.991489	0.991489	0.987234	1.01277	1.02979
	V-150	BC2	21.7	16.275	19.53	22.4		22.2		22.4		x		x		x		x		x		x		x		x		x		x		x			V-150	BC2	1	1.03226	1.02304	1.03226
	V-151	BC2	20.8	15.6	18.72	21.3		20		20.5		x		x		x		x		x		x		x		x		x		x		x			V-151	BC2	1	1.02404	0.961538	0.985577
	V-152	BC2	22.2	16.65	19.98	22.8		21.3		21.7		x		x		x		x		x		x		x		x		x		x		x			V-152	BC2	1	1.02703	0.959459	0.977477
	V-153	BC2	23.1	17.325	20.79	23.9		22.7		22.9		22.8		22.7		22.9		x		x		x		x		x		x		x		x			V-153	BC2	1	1.03463	0.982684	0.991342	0.987013	0.982684	0.991342
	V-154	BC2	22.6	16.95	20.34	24		21.6		20	1	18.9	1	18.8	1	18.9	1	x		x		x		x		x		x		x		x			V-154	BC2	1	1.06195	0.955752	0.884956	0.836283	0.831858	0.836283
	V-155	BC2	21.8	16.35	19.62	21.9		21.5		21.1		21.5		21.8		21		x		x		x		x		x		x		x		x			V-155	BC2	1	1.00459	0.986239	0.96789	0.986239	1	0.963303
	V-190	Mock	22.3	16.725	20.07	23.2		22.4		21.3		20	1	18.9	1	17.9	1	x		x		x		x		x		x		x		x			V-190	Mock	1	1.04036	1.00448	0.955157	0.896861	0.847534	0.802691
	V-191	Mock	22.7	17.025	20.43	23.2		22.3		21		21.3		22.3		22.4		22.6		22.6		22.1		22.4		22.3		22.4		22		22.3			V-191	Mock	1	1.02203	0.982379	0.92511	0.938326	0.982379	0.986784	0.995595	0.995595	0.973568	0.986784	0.982379	0.986784
	V-192	Mock	21.5	16.125	19.35	21.9		21.2		21.3		20.7		21.8		21.9		22		21.9		22.1		21.3		21.4		21.4		21.7		21.5			V-192	Mock	1	1.0186	0.986047	0.990698	0.962791	1.01395	1.0186	1.02326	1.0186	1.02791	0.990698	0.995349	0.995349
	V-193	Mock	22.7	17.025	20.43	23.6		23.2		23.2		23.3		24.7		23		23.3		23		22.6		22.6		22.7		22.6		23		22.9			V-193	Mock	1	1.03965	1.02203	1.02203	1.02643	1.08811	1.01322	1.02643	1.01322	0.995595	0.995595	1	0.995595
	V-194	Mock	22.9	17.175	20.61	23.6		23		22.6		22.7		23.2		23		22.6		22.7		22.8		23		22.7		22.5		23		22.8			V-194	Mock	1	1.03057	1.00437	0.9869	0.991266	1.0131	1.00437	0.9869	0.991266	0.995633	1.00437	0.991266	0.982533
	V-195	Mock	20.8	15.6	18.72	21.2		19.6		18.9		17.8	1	18.9		19.1		19.6		19.7		19.9		20.2		20.2		20.1		20.3		20.2			V-195	Mock	1	1.01923	0.942308	0.908654	0.855769	0.908654	0.918269	0.942308	0.947115	0.956731	0.971154	0.971154	0.966346
	V-200	Mock	23	17.25	20.7	23.1		21.5		20	1	x		x		x		x		x		x		x		x		x		x		x			V-200	Mock	1	1.00435	0.934783	0.869565
	V-201	Mock	19.8	14.85	17.82	20.3		18.6		18		x		x		x		x		x		x		x		x		x		x		x			V-201	Mock	1	1.02525	0.939394	0.909091
	V-202 (prev 212)	Mock	23.6	17.7	21.24	23.4		23.1		22.4		x		x		x		x		x		x		x		x		x		x		x			V-202 (prev 212)	Mock	1	0.991525	0.978814	0.949153
	V-203	Mock	21.7	16.275	19.53	22.5		22.2		22		22.6		22.6		22.5		x		x		x		x		x		x		x		x			V-203	Mock	1	1.03687	1.02304	1.01382	1.04147	1.04147	1.03687
	V-204	Mock	22.2	16.65	19.98	22.1		21.2	1	20	1	19.6	1	19.7	1	20	1	x		x		x		x		x		x		x		x			V-204	Mock	1	0.995495	0.954955	0.900901	0.882883	0.887387	0.900901
	V-205	Mock	23.7	17.775	21.33	23.9		23.5		23		23.7		23.9		23.9		x		x		x		x		x		x		x		x			V-205	Mock	1	1.00844	0.991561	0.970464	1	1.00844	1.00844
[truncated: 2 more columns]

## Sheet: WA19 Chall Weights
	% ORIGINAL WEIGHT (FIGURE 6) - n=5 used for figure, but all mice shown below including those euthanized early for lungs and/or spleens
	Mouse #	100	101	102	103	104	140	141	142	143	144	10	11	12	13	14	150	151	152	153	154	N-50	N-51	N-52	N-53	N-54	N-70	N-71	N-72	N-73	N-74	N-10	N-11	N-12	N-13	N-14	N-180	N-181	N-182	N-183	N-184
	Vax	PH/13	PH/13	PH/13	PH/13	PH/13	CO/17	CO/17	CO/17	CO/17	CO/17	BC2	BC2	BC2	BC2	BC2	P.I. Mock	P.I. Mock	P.I. Mock	P.I. Mock	P.I. Mock	PH/13	PH/13	PH/13	PH/13	PH/13	CO/17	CO/17	CO/17	CO/17	CO/17	BC2	BC2	BC2	BC2	BC2	Naïve	Naïve	Naïve	Naïve	Naïve
	D0 Weight	1	1	1	1	1	1	1	1	1	1	1	1	1	1	1	1	1	1	1	1	1	1	1	1	1	1	1	1	1	1	1	1	1	1	1	1	1	1	1	1
	D1 Weight	1.04265	1.02222	0.983051	1.01869	1.02778	0.995918	1.01304	1.01639	1	1.02745	1	0.982979	0.976562	0.967391	0.982206	1.00855	1.0137	1.01688	1.0181	1.03604	0.97479	1	1	0.964286	0.995392	1.00791	1.00922	1.00901	1.012	1.01215	0.987124	1.0124	0.978355	1.00427	0.947598	1	1.0237	1	1	1.02058
	D2 Weight	1.01896	0.986667	1	1.01869	1.01389	0.995918	1.01304	0.995902	0.958333	1.01176	1.0042	0.987234	0.976562	0.978261	0.985765	1.00427	1.0137	0.970464	1.01357	1.04505	0.894958	0.90625	0.902344	0.892857	0.958525	1	0.967742	1.0045	0.944	1.0081	0.922747	0.954545	0.91342	0.923077	0.877729	0.996032	1.00474	1	0.991342	1.00823
	D3 Weight	1.01422	0.995556	1.01695	1.01402	1	1.01224	1.02174	1.01639	0.970833	1.01961	1.0042	1	0.976562	0.981884	0.992883	0.991453	1.0274	0.945148	1.01357	1.04955	0.844538	0.861607	0.855469	0.84375	0.875576	0.980237	0.9447	0.977477	0.9	0.991903	0.854077	0.88843	0.857143	0.858974	0.820961	0.956349	0.957346	0.94636	0.922078	0.967078
	D4 Weight	1.04265	1	1.02542	1.02804	1.01852	1.02041	1.02609	1.03279	1.00417	1.02353	1.0084	1.00426	0.976562	0.985507	1	1.00427	1.0411	0.966245	1.02262	1.06757	0.802521	0.825893	0.832031	0.794643	0.815668	0.976285	0.967742	0.981982	0.864	1.00405	0.806867	0.855372	0.822511	0.820513	0.829694	0.900794	0.867299	0.873563	0.865801	0.884774
	D5 Weight	1.03791	0.995556	1.02542	1.03271	1.01389	1.03265	1.03478	1.03279	1.025	1.03137	1.01681	1.00426	0.996094	0.971014	1	1.02564	1.05023	0.995781	1.04072	1.08108	0.773109	0.78125	0.785156	0.758929	0.769585	0.980237	0.981567	0.977477	0.84	1.00405	0.802575	0.876033	0.818182	0.794872	0.842795	0.880952	0.824645	0.842912	0.813853	0.855967
	D6 Weight	1.01422	0.982222	1.00847	1.01402	0.99537	0.995918	1.01739	1.0123	1	1.01176	1.0084	0.974468	0.996094	0.956522	0.978648	1	1.0274	0.957806	1.0181	1.03153	0.756303	0.772321	0.746094	0.732143	0.792627	0.988142	0.995392	0.986486	0.864	0.987854	0.798283	0.904959	0.800866	0.790598	0.838428	0.833333	0.763033	0.781609	0.761905	0.781893
	D7 Weight	1.01896	0.977778	1.00424	1.01869	1.01852	1.02041	1.02609	1.02459	1.02083	0.996078	1.01681	1.00426	1	0.963768	0.982206	1	1.05023	0.991561	1.04072	1.03604	0.777311	0.763393			0.815668	0.964427	1	0.990991	0.88	1.00405	0.832618	0.909091	0.818182	0.82906	0.855895	0.789683	0.729858	0.747126	0.744589	0.748971
	D8 Weight	1.01422	0.986667	1.00847	1.00467	1.02778	1.02041	1.02174	1.01639	1.0125	0.996078	1.0084	1	1	0.963768	0.982206	1.00855	1.0411	1.00422	1.03167	1.02703	0.819328	0.794643			0.875576	0.980237	1.00461	1	0.912	1.02024	0.875536	0.929752	0.835498	0.854701	0.873362	0.75
	D9 Weight	1.00948	0.982222	1.00847	1.00467	1	1.02857	1.01739	1.0123	1.00833	0.988235	1.02521	1	1	0.945652	0.97153	0.991453	1.03196	0.987342	1.0181	1.01802	0.852941	0.834821			0.930876	0.976285	1.00461	1	0.888	1.01619	0.88412	0.929752	0.852814	0.880342	0.899563
	D10 Weight	0.985782	0.964444	1.00424	1.00467	1.01852	1.02857	1.0087	1.0123	1.02083	0.996078	1.02941	1.00426	1.00781	0.942029	0.996441	0.991453	1.0411	1	1.0181	1.02703	0.861345	0.830357			0.935484	0.956522	1.00461	0.990991	0.92	1.01619	0.875536	0.950413	0.87013	0.884615	0.89083
	D11 Weight																					0.903361	0.879464			0.958525	0.976285	1.02765	1.00901	0.948	1.02429	0.905579	0.958678	0.891775	0.901709	0.895197
	D12 Weight																					0.907563	0.883929			0.958525	0.976285	1.02304	1.0045	0.96	1.02024	0.914163	0.958678	0.909091	0.918803	0.899563
	D13 Weight																					0.915966	0.892857			0.963134	0.976285	1.02765	1.00901	0.976	1.02834	0.927039	0.954545	0.917749	0.935897	0.90393
	B/SH/02 + B/HK/01 (YAM+VIC) pre-immune mice
	Challenge with B/Washington/2/2019-Vic @ 3x10^5 PFU/mouse																										% original weight of all mice (mice sacrificed at D3 or D6 for lungs or spleens not included in weight loss figure)
	Mouse # (green = D3 lungs; orange = D6 lungs/spleens)	Vax	D0 Weight	75% Cutoff	90% Cutoff	D1 Weight	D1 Clin. Symptoms	D2 Weight	D2 Clin. Symptoms	D3 Weight	D3 Clin. Symptoms	D4 Weight	D4 Clin. Symptoms	D5 Weight	D5 Clin. Symptoms	D6 Weight	D6 Clin. Symptoms	D7 Weight	D7 Clin. Symptoms	D8 Weight	D8 Clin. Symptoms	D9 Weight	D9 Clin. Symptoms	D10 Weight	D10 Clin. Symptoms		Mouse # (green = D3 lungs; orange = D6 lungs/spleens)	Vax	D0 Weight	D1 Weight	D2 Weight	D3 Weight	D4 Weight	D5 Weight	D6 Weight	D7 Weight	D8 Weight	D9 Weight	D10 Weight
	10	BC2	23.8	17.85	21.42	23.8		23.9		23.9		24		24.2	0	24	0	24.2	0	24	0	24.4	0	24.5	0		10	BC2	1	1	1.0042	1.0042	1.0084	1.01681	1.0084	1.01681	1.0084	1.02521	1.02941
	11	BC2	23.5	17.625	21.15	23.1		23.2		23.5		23.6		23.6	0	22.9	0	23.6	0	23.5	0	23.5	0	23.6	0		11	BC2	1	0.982979	0.987234	1	1.00426	1.00426	0.974468	1.00426	1	1	1.00426
	12	BC2	25.6	19.2	23.04	25		25		25		25		25.5	0	25.5	0	25.6	0	25.6	0	25.6	0	25.8	0		12	BC2	1	0.976562	0.976562	0.976562	0.976562	0.996094	0.996094	1	1	1	1.00781
	13	BC2	27.6	20.7	24.84	26.7		27		27.1		27.2		26.8	0	26.4	0	26.6	0	26.6	0	26.1	0	26	0		13	BC2	1	0.967391	0.978261	0.981884	0.985507	0.971014	0.956522	0.963768	0.963768	0.945652	0.942029
	14	BC2	28.1	21.075	25.29	27.6		27.7		27.9		28.1		28.1	0	27.5	0	27.6	0	27.6	0	27.3	0	28	0		14	BC2	1	0.982206	0.985765	0.992883	1	1	0.978648	0.982206	0.982206	0.97153	0.996441
	20	BC2	31.1	23.325	27.99	31.2		30.1		31.1		31.1		30.9		x		x		x		x		x			20	BC2	1	1.00322	0.967846	1	1	0.993569
	21	BC2	25.9	19.425	23.31	26.4		26		25.8		26		26.1		x		x		x		x		x			21	BC2	1	1.01931	1.00386	0.996139	1.00386	1.00772
	22	BC2	22.1	16.575	19.89	22.5		22.3		22.5		22.5		22.8		x		x		x		x		x			22	BC2	1	1.0181	1.00905	1.0181	1.0181	1.03167
	23	BC2	25.9	19.425	23.31	26.2		25.9		25.9		x		x		x		x		x		x		x			23	BC2	1	1.01158	1	1
	24	BC2	27.3	20.475	24.57	27.3		26.9		27.4		x		x		x		x		x		x		x			24	BC2	1	1	0.985348	1.00366
	30	BC2	22.4	16.8	20.16	22.5		21.4		21.4		x		x		x		x		x		x		x			30	BC2	1	1.00446	0.955357	0.955357
	100	PH/13	21.1	15.825	18.99	22		21.5		21.4		22		21.9	0	21.4	0	21.5	0	21.4	0	21.3	0	20.8	0		100	PH/13	1	1.04265	1.01896	1.01422	1.04265	1.03791	1.01422	1.01896	1.01422	1.00948	0.985782
	101	PH/13	22.5	16.875	20.25	23		22.2		22.4		22.5		22.4	0	22.1	0	22	0	22.2	0	22.1	0	21.7	0		101	PH/13	1	1.02222	0.986667	0.995556	1	0.995556	0.982222	0.977778	0.986667	0.982222	0.964444
	102	PH/13	23.6	17.7	21.24	23.2		23.6		24		24.2		24.2	0	23.8	0	23.7	0	23.8	0	23.8	0	23.7	0		102	PH/13	1	0.983051	1	1.01695	1.02542	1.02542	1.00847	1.00424	1.00847	1.00847	1.00424
	103	PH/13	21.4	16.05	19.26	21.8		21.8		21.7		22		22.1	0	21.7	0	21.8	0	21.5	0	21.5	0	21.5	0		103	PH/13	1	1.01869	1.01869	1.01402	1.02804	1.03271	1.01402	1.01869	1.00467	1.00467	1.00467
	104	PH/13	21.6	16.2	19.44	22.2		21.9		21.6		22		21.9	0	21.5	0	22	0	22.2	0	21.6	0	22	0		104	PH/13	1	1.02778	1.01389	1	1.01852	1.01389	0.99537	1.01852	1.02778	1	1.01852
	110	PH/13	21.2	15.9	19.08	21.6		19.9		20.3		20.6		20.8		x		x		x		x		x			110	PH/13	1	1.01887	0.938679	0.957547	0.971698	0.981132
	111	PH/13	24.5	18.375	22.05	24.9		24.6		24		24		24.4		x		x		x		x		x			111	PH/13	1	1.01633	1.00408	0.979592	0.979592	0.995918
	112	PH/13	20.5	15.375	18.45	20.5		20.3		20.3		20.5		20.8		x		x		x		x		x			112	PH/13	1	1	0.990244	0.990244	1	1.01463
	113	PH/13	22.8	17.1	20.52	23		23		23		x		x		x		x		x		x		x			113	PH/13	1	1.00877	1.00877	1.00877
	114	PH/13	23	17.25	20.7	23.3		22.5		22.6		x		x		x		x		x		x		x			114	PH/13	1	1.01304	0.978261	0.982609
	120	PH/13	24.5	18.375	22.05	24.4		22.5		21.3		x		x		x		x		x		x		x			120	PH/13	1	0.995918	0.918367	0.869388
	121	CO/17	21.1	15.825	18.99	21.4		20.8		21.3		x		x		x		x		x		x		x			121	CO/17	1	1.01422	0.985782	1.00948
	122	CO/17	22.8	17.1	20.52	23.4		23.3		23.6		x		x		x		x		x		x		x			122	CO/17	1	1.02632	1.02193	1.03509
	123	CO/17	23	17.25	20.7	23		23		23		x		x		x		x		x		x		x			123	CO/17	1	1	1	1
	132	CO/17	21.5	16.125	19.35	21.7		21.6		22		21.8		22		x		x		x		x		x			132	CO/17	1	1.0093	1.00465	1.02326	1.01395	1.02326
	133	CO/17	27.2	20.4	24.48	27.6		26.7		26.6		27.1		26.8		x		x		x		x		x			133	CO/17	1	1.01471	0.981618	0.977941	0.996324	0.985294
	134	CO/17	22	16.5	19.8	22.2		22.1		22.2		22.3		22.4		x		x		x		x		x			134	CO/17	1	1.00909	1.00455	1.00909	1.01364	1.01818
	140	CO/17	24.5	18.375	22.05	24.4		24.4		24.8		25		25.3	0	24.4	0	25	0	25	0	25.2	0	25.2	0		140	CO/17	1	0.995918	0.995918	1.01224	1.02041	1.03265	0.995918	1.02041	1.02041	1.02857	1.02857
	141	CO/17	23	17.25	20.7	23.3		23.3		23.5		23.6		23.8	0	23.4	0	23.6	0	23.5	0	23.4	0	23.2	0		141	CO/17	1	1.01304	1.01304	1.02174	1.02609	1.03478	1.01739	1.02609	1.02174	1.01739	1.0087
	142	CO/17	24.4	18.3	21.96	24.8		24.3		24.8		25.2		25.2	0	24.7	0	25	0	24.8	0	24.7	0	24.7	0		142	CO/17	1	1.01639	0.995902	1.01639	1.03279	1.03279	1.0123	1.02459	1.01639	1.0123	1.0123
	143	CO/17	24	18	21.6	24		23		23.3		24.1		24.6	0	24	0	24.5	0	24.3	0	24.2	0	24.5	0		143	CO/17	1	1	0.958333	0.970833	1.00417	1.025	1	1.02083	1.0125	1.00833	1.02083
	144	CO/17	25.5	19.125	22.95	26.2		25.8		26		26.1		26.3	0	25.8	0	25.4	0	25.4	0	25.2	0	25.4	0		144	CO/17	1	1.02745	1.01176	1.01961	1.02353	1.03137	1.01176	0.996078	0.996078	0.988235	0.996078
	150	Mock	23.4	17.55	21.06	23.6		23.5		23.2		23.5		24	0	23.4	0	23.4	0	23.6	0	23.2	0	23.2	0		150	Mock	1	1.00855	1.00427	0.991453	1.00427	1.02564	1	1	1.00855	0.991453	0.991453
	151	Mock	21.9	16.425	19.71	22.2		22.2		22.5		22.8		23	0	22.5	0	23	0	22.8	0	22.6	0	22.8	0		151	Mock	1	1.0137	1.0137	1.0274	1.0411	1.05023	1.0274	1.05023	1.0411	1.03196	1.0411
	152	Mock	23.7	17.775	21.33	24.1		23		22.4		22.9		23.6	0	22.7	0	23.5	0	23.8	0	23.4	0	23.7	0		152	Mock	1	1.01688	0.970464	0.945148	0.966245	0.995781	0.957806	0.991561	1.00422	0.987342	1
	153	Mock	22.1	16.575	19.89	22.5		22.4		22.4		22.6		23	0	22.5	0	23	0	22.8	0	22.5	0	22.5	0		153	Mock	1	1.0181	1.01357	1.01357	1.02262	1.04072	1.0181	1.04072	1.03167	1.0181	1.0181
	154	Mock	22.2	16.65	19.98	23		23.2		23.3		23.7		24	0	22.9	0	23	0	22.8	0	22.6	0	22.8	0		154	Mock	1	1.03604	1.04505	1.04955	1.06757	1.08108	1.03153	1.03604	1.02703	1.01802	1.02703
	160	Mock	25.6	19.2	23.04	26.2		25.1		25		x		x		x		x		x		x		x			160	Mock	1	1.02344	0.980469	0.976562
	161	Mock	22.5	16.875	20.25	23		23		23.1		x		x		x		x		x		x		x			161	Mock	1	1.02222	1.02222	1.02667
	163	Mock	25.3	18.975	22.77	25.4		25.4		25.5		x		x		x		x		x		x		x			163	Mock	1	1.00395	1.00395	1.00791
	170	Mock	19.5	14.625	17.55	19.8		19.5		20		20		20		x		x		x		x		x			170	Mock	1	1.01538	1	1.02564	1.02564	1.02564
	171	Mock	21.3	15.975	19.17	20.9		21		21		20.8		21.1		x		x		x		x		x			171	Mock	1	0.981221	0.985915	0.985915	0.976526	0.99061
	173	Mock	25.9	19.425	23.31	26		25.7		24.2		25		25.5		x		x		x		x		x			173	Mock	1	1.00386	0.992278	0.934363	0.965251	0.984556
	Naive mice
	Challenge with B/Washington/2/2019-Vic @ 3x10^5 PFU/mouse																																% original weight of all mice (mice sacrificed at D3 or D6 for lungs or spleens not included in weight loss figure)
	Mouse # (green = D3 lungs; orange = D6 lungs/spleens)	Vax	D0 Weight	75% Cutoff	90% Cutoff	D1 Weight	D1 Clin. Symptoms	D2 Weight	D2 Clin. Symptoms	D3 Weight	D3 Clin. Symptoms	D4 Weight	D4 Clin. Symptoms	D5 Weight	D5 Clin. Symptoms	D6 Weight	D6 Clin. Symptoms	D7 Weight	D7 Clin. Symptoms	D8 Weight	D8 Clin. Symptoms	D9 Weight	D9 Clin. Symptoms	D10 Weight	D10 Clin. Symptoms	D11 Weight	D11 Clin. Symptoms	D12 Weight	D12 Clin. Symptoms	D13 Weight	D13 Clin. Symptoms		Mouse # (green = D3 lungs; orange = D6 lungs/spleens)	Vax	D0 Weight	D1 Weight	D2 Weight	D3 Weight	D4 Weight	D5 Weight	D6 Weight	D7 Weight	D8 Weight
	N-10	BC2	23.3	17.475	20.97	23		21.5		19.9	0	18.8	1	18.7	1	18.6	1	19.4	1	20.4	0	20.6	0	20.4	0	21.1	0	21.3	0	21.6	0		N-10	BC2	1	0.987124	0.922747	0.854077	0.806867	0.802575	0.798283	0.832618	0.875536
	N-11	BC2	24.2	18.15	21.78	24.5		23.1		21.5	0	20.7	0	21.2	0	21.9	0	22	0	22.5	0	22.5	0	23	0	23.2	0	23.2	0	23.1	0		N-11	BC2	1	1.0124	0.954545	0.88843	0.855372	0.876033	0.904959	0.909091	0.929752
	N-12	BC2	23.1	17.325	20.79	22.6		21.1		19.8	0	19	1	18.9	1	18.5	1	18.9	1	19.3	1	19.7	0	20.1	0	20.6	0	21	0	21.2	0		N-12	BC2	1	0.978355	0.91342	0.857143	0.822511	0.818182	0.800866	0.818182	0.835498
	N-13	BC2	23.4	17.55	21.06	23.5		21.6		20.1	0	19.2	1	18.6	1	18.5	1	19.4	1	20	0	20.6	0	20.7	0	21.1	0	21.5	0	21.9	0		N-13	BC2	1	1.00427	0.923077	0.858974	0.820513	0.794872	0.790598	0.82906	0.854701
	N-14	BC2	22.9	17.175	20.61	21.7		20.1		18.8	1	19	1	19.3	1	19.2	1	19.6	0	20	0	20.6	0	20.4	0	20.5	0	20.6	0	20.7	0		N-14	BC2	1	0.947598	0.877729	0.820961	0.829694	0.842795	0.838428	0.855895	0.873362
	N-21	BC2	21.7	16.275	19.53	22.2		19.3		18.2	1	x		x		x		x		x		x		x		x		x		x			N-21	BC2	1	1.02304	0.889401	0.83871
	N-23	BC2	22.1	16.575	19.89	21.9		20.5		19.2	0	x		x		x		x		x		x		x		x		x		x			N-23	BC2	1	0.99095	0.927602	0.868778
	N-24	BC2	22.5	16.875	20.25	22.7		20.8		19.9	0	x		x		x		x		x		x		x		x		x		x			N-24	BC2	1	1.00889	0.924444	0.884444
	N-50	PH/13	23.8	17.85	21.42	23.2		21.3		20.1	1	19.1	1	18.4	1	18	1	18.5	1	19.5	1	20.3	0	20.5	0	21.5	0	21.6	0	21.8	0		N-50	PH/13	1	0.97479	0.894958	0.844538	0.802521	0.773109	0.756303	0.777311	0.819328
	N-51	PH/13	22.4	16.8	20.16	22.4		20.3		19.3	0	18.5	1	17.5	1	17.3	1	17.1	1	17.8	1	18.7	1	18.6	1	19.7	0	19.8	0	20	0		N-51	PH/13	1	1	0.90625	0.861607	0.825893	0.78125	0.772321	0.763393	0.794643
	N-52	PH/13	25.6	19.2	23.04	25.6		23.1		21.9	0	21.3	1	20.1	1	19.1	3	x		x		x		x		x		x		x			N-52	PH/13	1	1	0.902344	0.855469	0.832031	0.785156	0.746094
	N-53	PH/13	22.4	16.8	20.16	21.6		20		18.9	1	17.8	1	17	1	16.4	3	x		x		x		x		x		x		x			N-53	PH/13	1	0.964286	0.892857	0.84375	0.794643	0.758929	0.732143
	N-54	PH/13	21.7	16.275	19.53	21.6		20.8		19	0	17.7	1	16.7	1	17.2	1	17.7	1	19	0	20.2	0	20.3	0	20.8	0	20.8	0	20.9	0		N-54	PH/13	1	0.995392	0.958525	0.875576	0.815668	0.769585	0.792627	0.815668	0.875576
	N-60	PH/13	23.5	17.625	21.15	23.6		21.4		20	0	x		x		x		x		x		x		x		x		x		x			N-60	PH/13	1	1.00426	0.910638	0.851064
	N-61	PH/13	23.1	17.325	20.79	23.6		21		20.1	0	x		x		x		x		x		x		x		x		x		x			N-61	PH/13	1	1.02165	0.909091	0.87013
	N-62	PH/13	22.5	16.875	20.25	22.7		20.2		19	1	x		x		x		x		x		x		x		x		x		x			N-62	PH/13	1	1.00889	0.897778	0.844444
	N-70	CO/17	25.3	18.975	22.77	25.5		25.3		24.8	0	24.7	0	24.8	0	25	0	24.4	0	24.8	0	24.7	0	24.2	0	24.7	0	24.7	0	24.7	0		N-70	CO/17	1	1.00791	1	0.980237	0.976285	0.980237	0.988142	0.964427	0.980237
	N-71	CO/17	21.7	16.275	19.53	21.9		21		20.5	0	21	0	21.3	0	21.6	0	21.7	0	21.8	0	21.8	0	21.8	0	22.3	0	22.2	0	22.3	0		N-71	CO/17	1	1.00922	0.967742	0.9447	0.967742	0.981567	0.995392	1	1.00461
	N-72	CO/17	22.2	16.65	19.98	22.4		22.3		21.7	0	21.8	0	21.7	0	21.9	0	22	0	22.2	0	22.2	0	22	0	22.4	0	22.3	0	22.4	0		N-72	CO/17	1	1.00901	1.0045	0.977477	0.981982	0.977477	0.986486	0.990991	1
	N-73	CO/17	25	18.75	22.5	25.3		23.6		22.5	0	21.6	0	21	1	21.6	0	22	0	22.8	0	22.2	0	23	0	23.7	0	24	0	24.4	0		N-73	CO/17	1	1.012	0.944	0.9	0.864	0.84	0.864	0.88	0.912
	N-74	CO/17	24.7	18.525	22.23	25		24.9		24.5	0	24.8	0	24.8	0	24.4	0	24.8	0	25.2	0	25.1	0	25.1	0	25.3	0	25.2	0	25.4	0		N-74	CO/17	1	1.01215	1.0081	0.991903	1.00405	1.00405	0.987854	1.00405	1.02024
	N-80	CO/17	23	17.25	20.7	22.8		21.8		20	0	x		x		x		x		x		x		x		x		x		x			N-80	CO/17	1	0.991304	0.947826	0.869565
	N-81	CO/17	25.1	18.825	22.59	24.8		24		22.8	0	x		x		x		x		x		x		x		x		x		x			N-81	CO/17	1	0.988048	0.956175	0.908367
	N-83	CO/17	23.5	17.625	21.15	23.8		22.6		21.9	0	x		x		x		x		x		x		x		x		x		x			N-83	CO/17	1	1.01277	0.961702	0.931915
	N-180	Mock	25.2	18.9	22.68	25.2		25.1		24.1		22.7		22.2	0	21	1	19.9	1	18.9	3	x		x		x		x		x			N-180	Mock	1	1	0.996032	0.956349	0.900794	0.880952	0.833333	0.789683	0.75
	N-181	Mock	21.1	15.825	18.99	21.6		21.2		20.2		18.3		17.4	1	16.1	1	15.4	3	x		x		x		x		x		x			N-181	Mock	1	1.0237	1.00474	0.957346	0.867299	0.824645	0.763033	0.729858
	N-182	Mock	26.1	19.575	23.49	26.1		26.1		24.7		22.8		22	1	20.4	1	19.5	3	x		x		x		x		x		x			N-182	Mock	1	1	1	0.94636	0.873563	0.842912	0.781609	0.747126
	N-183	Mock	23.1	17.325	20.79	23.1		22.9		21.3		20		18.8	1	17.6	1	17.2	3	x		x		x		x		x		x			N-183	Mock	1	1	0.991342	0.922078	0.865801	0.813853	0.761905	0.744589
	N-184	Mock	24.3	18.225	21.87	24.8		24.5		23.5		21.5		20.8	0	19	1	18.2	3	x		x		x		x		x		x			N-184	Mock	1	1.02058	1.00823	0.967078	0.884774	0.855967	0.781893	0.748971
	N-190	Mock	22.6	16.95	20.34	23		23		21.2		19.7		18.8		x		x		x		x		x		x		x		x			N-190	Mock	1	1.0177	1.0177	0.938053	0.871681	0.831858
	N-191	Mock	20.6	15.45	18.54	21.7		21		20		18.4		17.3		x		x		x		x		x		x		x		x			N-191	Mock	1	1.0534	1.01942	0.970874	0.893204	0.839806
	N-192	Mock	22.3	16.725	20.07	23		22.4		21		19.3		18.2		x		x		x		x		x		x		x		x			N-192	Mock	1	1.03139	1.00448	0.941704	0.865471	0.816143
	N-200	Mock	24.5	18.375	22.05	24.1		24.4		22.8		x		x		x		x		x		x		x		x		x		x			N-200	Mock	1	0.983673	0.995918	0.930612
	N-201	Mock	25.2	18.9	22.68	25.5		25.7		25.1		x		x		x		x		x		x		x		x		x		x			N-201	Mock	1	1.0119	1.01984	0.996032
	N-202	Mock	21.9	16.425	19.71	22.3		22.2		20.8		x		x		x		x		x		x		x		x		x		x			N-202	Mock	1	1.01826	1.0137	0.949772
